# Supplementary material for: 7-Bromo-1-(3-fluoro­phenyl­sulfon­yl)-2-methyl­naphtho­[2,1-b]furan
Source: Acta Crystallogr Sect E Struct Rep Online. 2012 Sep 29;68(Pt 10):o3047. doi: 10.1107/S1600536812040470 (PMC3470396; doi:10.1107/S1600536812040470)
Supplement: Supplementary file 1 [file e-68-o3047-sup1.cif]

##############################################################################
#                                                                            #
# This CIF contains the data in a paper accepted for publication in          #
# Acta Crystallographica Section E. It conforms to the requirements of       #
# Notes for Authors for Acta Crystallographica Section E, and has been       #
# peer reviewed under the auspices of the IUCr Commission on Journals.       #
#                                                                            #
# Full details of the Crystallographic Information File format               #
# are given in the paper "The Crystallographic Information File (CIF):       #
# a New Standard Archive File for Crystallography" by S. R. Hall, F. H.      #
# Allen and I. D. Brown [Acta Cryst. (1991), A47, 655-685].                  #
#                                                                            #
# The current version of the core CIF dictionary is obtainable from          #
# ftp://ftp.iucr.org/pub/cif_core.dic.                                       #
#                                                                            #
# Software is freely available for graphical display of the structure(s)     #
# in this CIF. For information consult the CIF software page                 #
# http://www.iucr.org/resources/cif/software.                                #
#                                                                            #
# This file may be used for bona fide research purposes within the           #
# scientific community so long as proper attribution is given to the journal # 
# article from which it was obtained.                                        #
#                                                                            #
##############################################################################
data_I
_audit_creation_method     'form.cif (version 2.0)'
_journal_data_validation_number     ?
_journal_date_recd_electronic     2012-09-04
_journal_date_accepted     2012-09-25
_journal_name_full     'Acta Crystallographica, Section E'
_journal_year     2012
_journal_volume     68
_journal_issue     10
_journal_page_first     o3047
_journal_page_last     o3047
_journal_paper_category     QO
_journal_paper_doi     10.1107/S1600536812040470
_journal_coeditor_code     RK2381
_publ_contact_author_name     'Prof. Uk Lee'
_publ_contact_author_address
;
 Department of Chemistry, Pukyong National University, 599-1 Daeyeon 3-dong
 Nam-gu, Busan 608-737, Republic of Korea
;
_publ_contact_author_email     'uklee@pknu.ac.kr'
_publ_contact_author_fax     '+82-51-629-5583'
_publ_contact_author_phone     '+82-51-629-5596'
_publ_section_title
;
7-Bromo-1-(3-fluorophenylsulfonyl)-2-methylnaphtho[2,1-<i>b</i>]furan
;
loop_
    _publ_author_name
    _publ_author_address
    'Choi, Hong Dae'
;
 Department of Chemistry, Dongeui University, San 24 Kaya-dong
 Busanjin-gu, Busan 614-714, Republic of Korea
;
    'Seo, Pil Ja'
;
 Department of Chemistry, Dongeui University, San 24 Kaya-dong
 Busanjin-gu, Busan 614-714, Republic of Korea
;
    'Lee, Uk'
;
 Department of Chemistry, Pukyong National University,
 599-1 Daeyeon 3-dong
 Nam-gu, Busan 608-737, Republic of Korea
;
_chemical_name_systematic
;
 7-Bromo-1-(3-fluorophenylsulfonyl)-2-methylnaphtho[2,1-<i>b</i>]furan
;
_chemical_name_common     ?
_chemical_formula_moiety     'C19 H12 Br F O3 S'
_chemical_formula_sum     'C19 H12 Br F O3 S'
_chemical_formula_iupac     'C19 H12 Br F O3 S'
_chemical_formula_weight     419.26
_chemical_melting_point_gt     472
_chemical_melting_point_lt     473
_symmetry_cell_setting     triclinic
_symmetry_space_group_name_H-M     'P -1'
_symmetry_space_group_name_Hall     '-P 1'
loop_
    _symmetry_equiv_pos_as_xyz
    'x, y, z'
    '-x, -y, -z'
_cell_length_a     7.7141(2)
_cell_length_b     8.1619(2)
_cell_length_c     13.4046(4)
_cell_angle_alpha     74.277(2)
_cell_angle_beta     86.410(2)
_cell_angle_gamma     89.044(2)
_cell_volume     810.80(4)
_cell_formula_units_Z     2
_cell_measurement_reflns_used     7012
_cell_measurement_theta_min     2.59
_cell_measurement_theta_max     28.27
_cell_measurement_temperature     173(2)
_exptl_crystal_description     'block'
_exptl_crystal_colour     'colourless'
_exptl_crystal_size_max     0.28
_exptl_crystal_size_mid     0.238
_exptl_crystal_size_min     0.231
_exptl_crystal_density_diffrn     1.717
_exptl_crystal_density_meas     ?
_exptl_crystal_density_method     'not measured'
_exptl_crystal_F_000     420
_exptl_absorpt_coefficient_mu     2.690
_exptl_absorpt_correction_type     multi-scan
_exptl_absorpt_process_details     '(<i>SADABS</i>; Bruker, 2009)'
_exptl_absorpt_correction_T_min     0.5730
_exptl_absorpt_correction_T_max     0.7457
_exptl_special_details     ?
_diffrn_ambient_temperature     173(2)
_diffrn_radiation_type     MoK\a
_diffrn_radiation_wavelength     0.71073
_diffrn_radiation_source     'rotating anode'
_diffrn_radiation_monochromator     'graphite multilayer'
_diffrn_measurement_device_type     'Bruker SMART APEX II CCD'
_diffrn_measurement_method     '\f- and \w-scans'
_diffrn_detector_area_resol_mean     10.0
_diffrn_reflns_number     15010
_diffrn_reflns_av_R_equivalents     0.0471
_diffrn_reflns_av_sigmaI/netI     0.0386
_diffrn_reflns_theta_min     1.58
_diffrn_reflns_theta_max     28.33
_diffrn_reflns_theta_full     28.33
_diffrn_measured_fraction_theta_max     0.997
_diffrn_measured_fraction_theta_full     0.997
_diffrn_reflns_limit_h_min     -10
_diffrn_reflns_limit_h_max     10
_diffrn_reflns_limit_k_min     -10
_diffrn_reflns_limit_k_max     10
_diffrn_reflns_limit_l_min     -17
_diffrn_reflns_limit_l_max     16
_diffrn_standards_number     0
_diffrn_standards_interval_count     ?
_diffrn_standards_interval_time     ?
_diffrn_standards_decay_%     ?
_refine_special_details
;
 Refinement of <i>F</i>^2^ against ALL reflections. The weighted
 <i>R</i>-factor w<i>R</i> and goodness of fit <i>S</i> are based on
 <i>F</i>^2^, conventional <i>R</i>-factors <i>R</i> are based on <i>F</i>,
 with <i>F</i> set to zero for negative <i>F</i>^2^. The threshold expression
 of <i>F</i>^2^ > 2\s(<i>F</i>^2^) is used only for calculating
 <i>R</i>-factors(gt) etc. and is not relevant to the choice of reflections
 for refinement. <i>R</i>-factors based on <i>F</i>^2^ are statistically about
 twice as large as those based on <i>F</i>, and <i>R</i>-factors based on ALL
 data will be even larger.
;
_reflns_number_total     4031
_reflns_number_gt     3483
_reflns_threshold_expression     I>2\s(I)
_refine_ls_structure_factor_coef     Fsqd
_refine_ls_matrix_type     full
_refine_ls_R_factor_all     0.0371
_refine_ls_R_factor_gt     0.0297
_refine_ls_wR_factor_gt     0.0716
_refine_ls_wR_factor_ref     0.0748
_refine_ls_goodness_of_fit_ref     1.055
_refine_ls_restrained_S_all     1.055
_refine_ls_number_reflns     4031
_refine_ls_number_parameters     227
_refine_ls_number_restraints     0
_refine_ls_hydrogen_treatment     constr
_refine_ls_weighting_scheme     calc
_refine_ls_weighting_details
         'calc w=1/[\s^2^(Fo^2^)+(0.0258P)^2^+0.4345P] where P=(Fo^2^+2Fc^2^)/3'
_atom_sites_solution_hydrogens     geom
_atom_sites_solution_primary     direct
_atom_sites_solution_secondary     difmap
_refine_ls_shift/su_max     0.001
_refine_ls_shift/su_mean     0.000
_refine_diff_density_max     0.494
_refine_diff_density_min     -0.403
_refine_ls_extinction_method     'none'
_refine_ls_extinction_coef     ?
loop_
    _atom_type_symbol
    _atom_type_description
    _atom_type_scat_dispersion_real
    _atom_type_scat_dispersion_imag
    _atom_type_scat_source
    'C' 'C' 0.0033 0.0016
                         'International Tables Vol C Tables 4.2.6.8 and 6.1.1.4'
    'H' 'H' 0.0000 0.0000
                         'International Tables Vol C Tables 4.2.6.8 and 6.1.1.4'
    'O' 'O' 0.0106 0.0060
                         'International Tables Vol C Tables 4.2.6.8 and 6.1.1.4'
    'F' 'F' 0.0171 0.0103
                         'International Tables Vol C Tables 4.2.6.8 and 6.1.1.4'
    'S' 'S' 0.1246 0.1234
                         'International Tables Vol C Tables 4.2.6.8 and 6.1.1.4'
    'Br' 'Br' -0.2901 2.4595
                         'International Tables Vol C Tables 4.2.6.8 and 6.1.1.4'
_computing_data_collection     '<i>APEX2</i> (Bruker, 2009)'
_computing_cell_refinement     '<i>SAINT</i> (Bruker, 2009)'
_computing_data_reduction     '<i>SAINT</i> (Bruker, 2009)'
_computing_structure_solution     '<i>SHELXS97</i> (Sheldrick, 2008)'
_computing_structure_refinement     '<i>SHELXL97</i> (Sheldrick, 2008)'
_computing_molecular_graphics
        '<i>ORTEP-3</i> (Farrugia, 2012) and <i>DIAMOND</i> (Brandenburg, 1998)'
_computing_publication_material     '<i>SHELXL97</i> (Sheldrick, 2008)'
loop_
    _atom_site_type_symbol
    _atom_site_label
    _atom_site_fract_x
    _atom_site_fract_y
    _atom_site_fract_z
    _atom_site_U_iso_or_equiv
    _atom_site_adp_type
    _atom_site_calc_flag
    _atom_site_refinement_flags
    _atom_site_occupancy
    _atom_site_symmetry_multiplicity
    _atom_site_disorder_assembly
    _atom_site_disorder_group
    Br Br1 0.57980(3) 0.18645(3) 0.314671(17) 0.03502(8) Uani d . 1 2 . .
    S S1 0.84031(6) 0.35008(6) 0.82867(4) 0.02420(11) Uani d . 1 2 . .
    F F1 0.3382(2) -0.0623(2) 0.89171(12) 0.0539(4) Uani d . 1 2 . .
    O O1 0.90963(19) 0.80950(18) 0.64831(11) 0.0290(3) Uani d . 1 2 . .
    O O2 0.92123(19) 0.21364(19) 0.79427(12) 0.0314(3) Uani d . 1 2 . .
    O O3 0.90169(19) 0.3885(2) 0.91876(11) 0.0325(3) Uani d . 1 2 . .
    C C1 0.8517(2) 0.5360(2) 0.72789(15) 0.0234(4) Uani d . 1 2 . .
    C C2 0.8204(2) 0.5642(2) 0.61823(15) 0.0225(4) Uani d . 1 2 . .
    C C3 0.7631(2) 0.4684(2) 0.55178(15) 0.0215(4) Uani d . 1 2 . .
    C C4 0.7185(3) 0.2941(2) 0.58317(15) 0.0261(4) Uani d . 1 2 . .
    H H4 0.7272 0.2323 0.6538 0.031 Uiso calc R 1 2 . .
    C C5 0.6630(3) 0.2119(3) 0.51466(16) 0.0275(4) Uani d . 1 2 . .
    H H5 0.6325 0.0948 0.5376 0.033 Uiso calc R 1 2 . .
    C C6 0.6516(2) 0.3023(3) 0.41023(16) 0.0253(4) Uani d . 1 2 . .
    C C7 0.6938(3) 0.4703(3) 0.37573(16) 0.0270(4) Uani d . 1 2 . .
    H H7 0.6852 0.5286 0.3045 0.032 Uiso calc R 1 2 . .
    C C8 0.7502(2) 0.5582(2) 0.44463(15) 0.0234(4) Uani d . 1 2 . .
    C C9 0.7940(3) 0.7335(3) 0.40720(16) 0.0274(4) Uani d . 1 2 . .
    H H9 0.7845 0.7893 0.3357 0.033 Uiso calc R 1 2 . .
    C C10 0.8488(3) 0.8229(3) 0.47063(16) 0.0276(4) Uani d . 1 2 . .
    H H10 0.8790 0.9399 0.4456 0.033 Uiso calc R 1 2 . .
    C C11 0.8588(2) 0.7340(2) 0.57511(16) 0.0247(4) Uani d . 1 2 . .
    C C12 0.9047(3) 0.6874(3) 0.74099(16) 0.0277(4) Uani d . 1 2 . .
    C C13 0.9565(3) 0.7507(3) 0.82888(19) 0.0394(5) Uani d . 1 2 . .
    H H13A 1.0769 0.7176 0.8436 0.059 Uiso calc R 1 2 . .
    H H13B 0.8801 0.7012 0.8906 0.059 Uiso calc R 1 2 . .
    H H13C 0.9467 0.8751 0.8104 0.059 Uiso calc R 1 2 . .
    C C14 0.6173(2) 0.2986(3) 0.85656(14) 0.0238(4) Uani d . 1 2 . .
    C C15 0.5063(3) 0.4128(3) 0.88799(16) 0.0289(4) Uani d . 1 2 . .
    H H15 0.5463 0.5223 0.8879 0.035 Uiso calc R 1 2 . .
    C C16 0.3356(3) 0.3642(3) 0.91954(17) 0.0354(5) Uani d . 1 2 . .
    H H16 0.2575 0.4416 0.9404 0.043 Uiso calc R 1 2 . .
    C C17 0.2788(3) 0.2043(3) 0.92085(17) 0.0363(5) Uani d . 1 2 . .
    H H17 0.1623 0.1704 0.9431 0.044 Uiso calc R 1 2 . .
    C C18 0.3928(3) 0.0953(3) 0.88949(17) 0.0349(5) Uani d . 1 2 . .
    C C19 0.5630(3) 0.1383(3) 0.85604(16) 0.0298(4) Uani d . 1 2 . .
    H H19 0.6394 0.0612 0.8336 0.036 Uiso calc R 1 2 . .
loop_
    _atom_site_aniso_label
    _atom_site_aniso_U_11
    _atom_site_aniso_U_22
    _atom_site_aniso_U_33
    _atom_site_aniso_U_12
    _atom_site_aniso_U_13
    _atom_site_aniso_U_23
    Br1 0.04802(14) 0.03053(13) 0.02960(12) -0.00014(9) -0.00906(9) -0.01191(9)
    S1 0.0227(2) 0.0285(3) 0.0205(2) 0.00142(18) -0.00143(18) -0.00511(19)
    F1 0.0640(10) 0.0522(9) 0.0498(9) -0.0291(8) 0.0038(8) -0.0209(7)
    O1 0.0344(8) 0.0268(7) 0.0263(7) -0.0069(6) 0.0010(6) -0.0084(6)
    O2 0.0297(7) 0.0319(8) 0.0309(8) 0.0074(6) -0.0006(6) -0.0064(6)
    O3 0.0311(7) 0.0439(9) 0.0238(7) -0.0008(7) -0.0066(6) -0.0101(7)
    C1 0.0226(9) 0.0264(10) 0.0206(9) -0.0019(7) 0.0018(7) -0.0061(8)
    C2 0.0218(9) 0.0231(9) 0.0219(9) 0.0006(7) 0.0024(7) -0.0055(7)
    C3 0.0180(8) 0.0241(9) 0.0217(9) 0.0011(7) 0.0024(7) -0.0056(7)
    C4 0.0311(10) 0.0240(10) 0.0215(9) 0.0004(8) 0.0007(8) -0.0039(8)
    C5 0.0335(10) 0.0218(10) 0.0264(10) -0.0009(8) -0.0005(8) -0.0052(8)
    C6 0.0244(9) 0.0295(10) 0.0245(10) 0.0013(8) -0.0028(8) -0.0114(8)
    C7 0.0288(10) 0.0285(10) 0.0223(10) 0.0029(8) -0.0028(8) -0.0044(8)
    C8 0.0220(9) 0.0249(10) 0.0219(9) 0.0014(7) 0.0005(7) -0.0047(8)
    C9 0.0302(10) 0.0261(10) 0.0224(10) 0.0008(8) -0.0013(8) -0.0007(8)
    C10 0.0286(10) 0.0228(10) 0.0288(10) -0.0038(8) 0.0022(8) -0.0030(8)
    C11 0.0233(9) 0.0248(10) 0.0263(10) -0.0028(7) 0.0017(8) -0.0081(8)
    C12 0.0275(10) 0.0310(11) 0.0249(10) -0.0034(8) 0.0034(8) -0.0090(8)
    C13 0.0503(14) 0.0389(13) 0.0328(12) -0.0120(11) -0.0007(10) -0.0160(10)
    C14 0.0245(9) 0.0287(10) 0.0161(9) -0.0011(8) -0.0013(7) -0.0021(7)
    C15 0.0287(10) 0.0309(11) 0.0250(10) 0.0022(8) -0.0013(8) -0.0041(8)
    C16 0.0276(10) 0.0470(14) 0.0281(11) 0.0073(10) 0.0001(9) -0.0050(10)
    C17 0.0250(10) 0.0559(15) 0.0252(11) -0.0068(10) -0.0041(8) -0.0053(10)
    C18 0.0413(12) 0.0402(12) 0.0224(10) -0.0150(10) -0.0042(9) -0.0056(9)
    C19 0.0363(11) 0.0321(11) 0.0209(10) -0.0009(9) -0.0005(8) -0.0075(8)
_geom_special_details
;
 All s.u.'s (except the s.u. in the dihedral angle between two l.s. planes)
 are estimated using the full covariance matrix. The cell s.u.'s are taken
 into account individually in the estimation of s.u.'s in distances, angles
 and torsion angles; correlations between s.u.'s in cell parameters are only
 used when they are defined by crystal symmetry. An approximate (isotropic)
 treatment of cell s.u.'s is used for estimating s.u.'s involving l.s. planes.
;
loop_
    _geom_bond_atom_site_label_1
    _geom_bond_atom_site_label_2
    _geom_bond_site_symmetry_2
    _geom_bond_distance
    _geom_bond_publ_flag
    Br1 C6 . 1.8986(19) ?
    S1 O2 . 1.4358(15) ?
    S1 O3 . 1.4363(15) ?
    S1 C1 . 1.736(2) ?
    S1 C14 . 1.770(2) ?
    F1 C18 . 1.352(3) ?
    O1 C12 . 1.365(3) ?
    O1 C11 . 1.371(2) ?
    C1 C12 . 1.367(3) ?
    C1 C2 . 1.460(3) ?
    C2 C11 . 1.378(3) ?
    C2 C3 . 1.428(3) ?
    C3 C4 . 1.412(3) ?
    C3 C8 . 1.434(3) ?
    C4 C5 . 1.367(3) ?
    C4 H4 . 0.9500 ?
    C5 C6 . 1.402(3) ?
    C5 H5 . 0.9500 ?
    C6 C7 . 1.361(3) ?
    C7 C8 . 1.406(3) ?
    C7 H7 . 0.9500 ?
    C8 C9 . 1.421(3) ?
    C9 C10 . 1.351(3) ?
    C9 H9 . 0.9500 ?
    C10 C11 . 1.398(3) ?
    C10 H10 . 0.9500 ?
    C12 C13 . 1.487(3) ?
    C13 H13A . 0.9800 ?
    C13 H13B . 0.9800 ?
    C13 H13C . 0.9800 ?
    C14 C19 . 1.382(3) ?
    C14 C15 . 1.386(3) ?
    C15 C16 . 1.388(3) ?
    C15 H15 . 0.9500 ?
    C16 C17 . 1.379(3) ?
    C16 H16 . 0.9500 ?
    C17 C18 . 1.369(3) ?
    C17 H17 . 0.9500 ?
    C18 C19 . 1.380(3) ?
    C19 H19 . 0.9500 ?
loop_
    _geom_angle_atom_site_label_1
    _geom_angle_atom_site_label_2
    _geom_angle_atom_site_label_3
    _geom_angle_site_symmetry_1
    _geom_angle_site_symmetry_3
    _geom_angle
    _geom_angle_publ_flag
    O2 S1 O3 . . 118.58(9) ?
    O2 S1 C1 . . 109.57(9) ?
    O3 S1 C1 . . 107.58(9) ?
    O2 S1 C14 . . 107.07(9) ?
    O3 S1 C14 . . 106.73(9) ?
    C1 S1 C14 . . 106.70(9) ?
    C12 O1 C11 . . 107.20(15) ?
    C12 C1 C2 . . 107.40(17) ?
    C12 C1 S1 . . 122.42(15) ?
    C2 C1 S1 . . 130.10(15) ?
    C11 C2 C3 . . 118.08(18) ?
    C11 C2 C1 . . 104.00(17) ?
    C3 C2 C1 . . 137.92(18) ?
    C4 C3 C2 . . 125.37(18) ?
    C4 C3 C8 . . 117.97(18) ?
    C2 C3 C8 . . 116.66(17) ?
    C5 C4 C3 . . 121.73(18) ?
    C5 C4 H4 . . 119.1 ?
    C3 C4 H4 . . 119.1 ?
    C4 C5 C6 . . 119.28(19) ?
    C4 C5 H5 . . 120.4 ?
    C6 C5 H5 . . 120.4 ?
    C7 C6 C5 . . 121.39(18) ?
    C7 C6 Br1 . . 119.44(15) ?
    C5 C6 Br1 . . 119.15(15) ?
    C6 C7 C8 . . 120.53(18) ?
    C6 C7 H7 . . 119.7 ?
    C8 C7 H7 . . 119.7 ?
    C7 C8 C9 . . 119.75(18) ?
    C7 C8 C3 . . 119.09(18) ?
    C9 C8 C3 . . 121.16(18) ?
    C10 C9 C8 . . 121.72(19) ?
    C10 C9 H9 . . 119.1 ?
    C8 C9 H9 . . 119.1 ?
    C9 C10 C11 . . 116.43(19) ?
    C9 C10 H10 . . 121.8 ?
    C11 C10 H10 . . 121.8 ?
    O1 C11 C2 . . 111.44(17) ?
    O1 C11 C10 . . 122.61(18) ?
    C2 C11 C10 . . 125.94(19) ?
    O1 C12 C1 . . 109.96(17) ?
    O1 C12 C13 . . 113.53(18) ?
    C1 C12 C13 . . 136.5(2) ?
    C12 C13 H13A . . 109.5 ?
    C12 C13 H13B . . 109.5 ?
    H13A C13 H13B . . 109.5 ?
    C12 C13 H13C . . 109.5 ?
    H13A C13 H13C . . 109.5 ?
    H13B C13 H13C . . 109.5 ?
    C19 C14 C15 . . 121.94(19) ?
    C19 C14 S1 . . 118.52(15) ?
    C15 C14 S1 . . 119.23(16) ?
    C14 C15 C16 . . 118.7(2) ?
    C14 C15 H15 . . 120.6 ?
    C16 C15 H15 . . 120.6 ?
    C17 C16 C15 . . 120.5(2) ?
    C17 C16 H16 . . 119.8 ?
    C15 C16 H16 . . 119.8 ?
    C18 C17 C16 . . 118.9(2) ?
    C18 C17 H17 . . 120.5 ?
    C16 C17 H17 . . 120.5 ?
    F1 C18 C17 . . 119.1(2) ?
    F1 C18 C19 . . 118.0(2) ?
    C17 C18 C19 . . 122.9(2) ?
    C18 C19 C14 . . 117.1(2) ?
    C18 C19 H19 . . 121.5 ?
    C14 C19 H19 . . 121.5 ?
loop_
    _geom_torsion_atom_site_label_1
    _geom_torsion_atom_site_label_2
    _geom_torsion_atom_site_label_3
    _geom_torsion_atom_site_label_4
    _geom_torsion_site_symmetry_1
    _geom_torsion_site_symmetry_2
    _geom_torsion_site_symmetry_3
    _geom_torsion_site_symmetry_4
    _geom_torsion
    _geom_torsion_publ_flag
    O2 S1 C1 C12 . . . . -132.60(17) ?
    O3 S1 C1 C12 . . . . -2.4(2) ?
    C14 S1 C1 C12 . . . . 111.81(17) ?
    O2 S1 C1 C2 . . . . 43.6(2) ?
    O3 S1 C1 C2 . . . . 173.78(17) ?
    C14 S1 C1 C2 . . . . -72.00(19) ?
    C12 C1 C2 C11 . . . . 0.1(2) ?
    S1 C1 C2 C11 . . . . -176.57(15) ?
    C12 C1 C2 C3 . . . . -178.9(2) ?
    S1 C1 C2 C3 . . . . 4.4(3) ?
    C11 C2 C3 C4 . . . . -179.95(18) ?
    C1 C2 C3 C4 . . . . -1.0(4) ?
    C11 C2 C3 C8 . . . . 0.0(3) ?
    C1 C2 C3 C8 . . . . 178.9(2) ?
    C2 C3 C4 C5 . . . . 179.37(18) ?
    C8 C3 C4 C5 . . . . -0.5(3) ?
    C3 C4 C5 C6 . . . . 0.6(3) ?
    C4 C5 C6 C7 . . . . -0.3(3) ?
    C4 C5 C6 Br1 . . . . 178.52(15) ?
    C5 C6 C7 C8 . . . . -0.1(3) ?
    Br1 C6 C7 C8 . . . . -178.92(14) ?
    C6 C7 C8 C9 . . . . 179.91(18) ?
    C6 C7 C8 C3 . . . . 0.2(3) ?
    C4 C3 C8 C7 . . . . 0.1(3) ?
    C2 C3 C8 C7 . . . . -179.79(17) ?
    C4 C3 C8 C9 . . . . -179.58(17) ?
    C2 C3 C8 C9 . . . . 0.5(3) ?
    C7 C8 C9 C10 . . . . -179.96(19) ?
    C3 C8 C9 C10 . . . . -0.2(3) ?
    C8 C9 C10 C11 . . . . -0.5(3) ?
    C12 O1 C11 C2 . . . . 0.1(2) ?
    C12 O1 C11 C10 . . . . 179.98(18) ?
    C3 C2 C11 O1 . . . . 179.17(16) ?
    C1 C2 C11 O1 . . . . -0.1(2) ?
    C3 C2 C11 C10 . . . . -0.7(3) ?
    C1 C2 C11 C10 . . . . -179.99(19) ?
    C9 C10 C11 O1 . . . . -178.91(18) ?
    C9 C10 C11 C2 . . . . 1.0(3) ?
    C11 O1 C12 C1 . . . . 0.0(2) ?
    C11 O1 C12 C13 . . . . -179.86(17) ?
    C2 C1 C12 O1 . . . . 0.0(2) ?
    S1 C1 C12 O1 . . . . 176.92(13) ?
    C2 C1 C12 C13 . . . . 179.8(2) ?
    S1 C1 C12 C13 . . . . -3.3(4) ?
    O2 S1 C14 C19 . . . . 8.63(18) ?
    O3 S1 C14 C19 . . . . -119.31(16) ?
    C1 S1 C14 C19 . . . . 125.89(16) ?
    O2 S1 C14 C15 . . . . -177.62(15) ?
    O3 S1 C14 C15 . . . . 54.44(18) ?
    C1 S1 C14 C15 . . . . -60.36(18) ?
    C19 C14 C15 C16 . . . . -0.1(3) ?
    S1 C14 C15 C16 . . . . -173.67(16) ?
    C14 C15 C16 C17 . . . . 0.9(3) ?
    C15 C16 C17 C18 . . . . -0.7(3) ?
    C16 C17 C18 F1 . . . . 179.29(19) ?
    C16 C17 C18 C19 . . . . -0.3(3) ?
    F1 C18 C19 C14 . . . . -178.59(18) ?
    C17 C18 C19 C14 . . . . 1.0(3) ?
    C15 C14 C19 C18 . . . . -0.7(3) ?
    S1 C14 C19 C18 . . . . 172.82(15) ?
_iucr_refine_instructions_details
;
TITL 1208 IN P 21/N
CELL  0.71073  8.32850 15.18070 12.24710 90.00000 90.25000 90.00000
ZERR  4        0.00030  0.00050  0.00040  0.00000  0.00200  0.00000
LATT  1
SYMM -X+0.50000, Y+0.50000, -Z+0.50000
SFAC C  H  O F S I
UNIT 64 48 8 4 4 4
TEMP -100
L.S. 15
ACTA
CONF
BOND $H
BOND
EQIV $1 -0.5+X, 0.5-Y, 0.5+Z
EQIV $2 -1+X, Y, Z
HTAB C14 O2_$2
FMAP 2
PLAN 20
MPLA 9 C1 C2 C3 C4 C5 C6 C7 O1 C8
MPLA 6 C11 C12 C13 C14 C15 C16
SIZE 0.145 0.18 0.426
WGHT    0.028200    0.848400
FVAR       0.10901
MOLE 1
BIND I1 O2_$1
I1    6    0.567756    0.313250    0.587900    11.00000    0.03228    0.03571 =
         0.03690    0.01028    0.00514    0.00319
S1    5    0.862226    0.466442    0.136563    11.00000    0.02351    0.03151 =
         0.02609   -0.00579    0.00320   -0.00049
F1    4    0.265197    0.544804    0.136002    11.00000    0.03322    0.05626 =
         0.04299   -0.00413    0.00271    0.02055
C1    1    0.860726    0.522090    0.261676    11.00000    0.02535    0.02423 =
         0.02542   -0.00244    0.00014    0.00230
O1    3    0.907164    0.632747    0.379106    11.00000    0.03463    0.02266 =
         0.02926   -0.00268   -0.00088    0.00068
O2    3    0.946382    0.380715    0.149414    11.00000    0.02589    0.03699 =
         0.05303   -0.01566   -0.00500    0.00773
C2    1    0.802885    0.494486    0.367683    11.00000    0.02386    0.02524 =
         0.02241   -0.00130   -0.00168    0.00320
C3    1    0.725708    0.420262    0.409517    11.00000    0.03031    0.02499 =
         0.02867   -0.00115    0.00033    0.00067
AFIX  43
H3    2    0.702138    0.370633    0.364998    11.00000   -1.20000
AFIX   0
C4    1    0.685246    0.422416    0.518720    11.00000    0.02840    0.03000 =
         0.03065    0.00647    0.00122    0.00356
C5    1    0.718924    0.494773    0.585466    11.00000    0.03828    0.03657 =
         0.02266    0.00063    0.00164    0.00813
AFIX  43
H5    2    0.688582    0.492962    0.660118    11.00000   -1.20000
AFIX   0
C6    1    0.795651    0.569344    0.545535    11.00000    0.03429    0.03007 =
         0.02507   -0.00344   -0.00446    0.00806
C7    1    0.834774    0.565392    0.436461    11.00000    0.02798    0.02246 =
         0.02749   -0.00101   -0.00310    0.00460
C8    1    0.921139    0.604679    0.273440    11.00000    0.02808    0.02523 =
         0.02855   -0.00181   -0.00006    0.00292
C9    1    0.828989    0.649089    0.614790    11.00000    0.05726    0.03709 =
         0.03160   -0.01008   -0.00344    0.00496
AFIX 137
H9A   2    0.939840    0.668533    0.603302    11.00000   -1.50000
H9B   2    0.813840    0.634163    0.691911    11.00000   -1.50000
H9C   2    0.755018    0.696558    0.594304    11.00000   -1.50000
AFIX   0
C10   1    0.993143    0.668530    0.196608    11.00000    0.04810    0.02574 =
         0.03976    0.00228    0.00766   -0.00263
AFIX 137
H10A  2    0.999522    0.642016    0.123797    11.00000   -1.50000
H10B  2    1.101242    0.684241    0.221826    11.00000   -1.50000
H10C  2    0.926351    0.721619    0.193316    11.00000   -1.50000
AFIX   0
C11   1    0.651943    0.440064    0.129140    11.00000    0.02259    0.02823 =
         0.01981    0.00155    0.00174    0.00142
C12   1    0.536898    0.505728    0.142140    11.00000    0.03128    0.03013 =
         0.02018   -0.00144    0.00276    0.00589
AFIX  43
H12   2    0.565480    0.564083    0.162403    11.00000   -1.20000
AFIX   0
C13   1    0.379861    0.481783    0.124148    11.00000    0.02596    0.04193 =
         0.02136    0.00345    0.00348    0.01208
C14   1    0.332086    0.398631    0.095987    11.00000    0.02382    0.04480 =
         0.03534    0.00941    0.00101   -0.00154
AFIX  43
H14   2    0.221823    0.384928    0.085356    11.00000   -1.20000
AFIX   0
C15   1    0.449431    0.335272    0.083524    11.00000    0.03172    0.03144 =
         0.04662    0.00783   -0.00175   -0.00491
AFIX  43
H15   2    0.419658    0.276984    0.063762    11.00000   -1.20000
AFIX   0
C16   1    0.610681    0.355584    0.099500    11.00000    0.02637    0.02951 =
         0.03831    0.00415   -0.00007    0.00329
AFIX  43
H16   2    0.691022    0.311846    0.090101    11.00000   -1.20000
HKLF 4
REM  1208 IN P2(1)/N
REM R1 =  0.0258 for   3409 Fo > 4sig(Fo)  and  0.0298 for all   3815 data
REM    192 parameters refined using      0 restraints
END
WGHT      0.0282      0.8483
REM Highest difference peak  0.484,  deepest hole -0.707,  1-sigma level  0.083
Q1    1   0.6734  0.3156  0.5836  11.00000  0.05    0.48
Q2    1   0.6008  0.3613  0.6085  11.00000  0.05    0.45
Q3    1   0.4671  0.3179  0.5975  11.00000  0.05    0.45
Q4    1   0.5577  0.3147  0.6601  11.00000  0.05    0.44
Q5    1   0.8650  0.4997  0.2051  11.00000  0.05    0.40
Q6    1   0.4444  0.3822  0.5009  11.00000  0.05    0.35
Q7    1   0.7176  0.4558  0.5484  11.00000  0.05    0.34
Q8    1   0.7450  0.4583  0.1408  11.00000  0.05    0.33
Q9    1   0.8576  0.4987  0.3124  11.00000  0.05    0.31
Q10   1   0.8775  0.5634  0.2579  11.00000  0.05    0.31
Q11   1   0.8945  0.4867  0.0589  11.00000  0.05    0.31
Q12   1   0.5891  0.3034  0.5219  11.00000  0.05    0.31
Q13   1   0.6997  0.4230  0.4646  11.00000  0.05    0.31
Q14   1   0.6206  0.3982  0.1284  11.00000  0.05    0.30
Q15   1   0.4303  0.3131  0.4883  11.00000  0.05    0.28
Q16   1   0.4014  0.3825  0.0744  11.00000  0.05    0.28
Q17   1   0.8839  0.4171  0.1697  11.00000  0.05    0.27
Q18   1   0.5854  0.4648  0.1427  11.00000  0.05    0.27
Q19   1   0.9176  0.6318  0.6679  11.00000  0.05    0.26
Q20   1   0.2869  0.1912  0.0417  11.00000  0.05    0.26
;
