# Supplementary material for: 7-Bromo-1-(3-fluoro­phenyl­sulfon­yl)-2-methyl­naphtho­[2,1-b]furan
Source: Acta Crystallogr Sect E Struct Rep Online. 2012 Sep 29;68(Pt 10):o3047. doi: 10.1107/S1600536812040470 (PMC3470396; doi:10.1107/S1600536812040470)
Supplement: Supplementary file 2 [file e-68-o3047-Isup2.hkl]

# 
# h,k,l, Fc-squared, Fo-squared, sigma(Fo-squared) and status flag 
# 
data_I
_shelx_title ' 1209 IN P-1' 
_shelx_refln_list_code          4 
_shelx_F_calc_maximum      161.49 
_exptl_crystal_F_000       420.00 
_reflns_d_resolution_high  0.7489 
 
loop_ 
 _symmetry_equiv_pos_as_xyz 
 'x, y, z' 
 '-x, -y, -z' 
 
_cell_length_a     7.7141 
_cell_length_b     8.1619 
_cell_length_c    13.4046 
_cell_angle_alpha  74.277 
_cell_angle_beta   86.410 
_cell_angle_gamma  89.044 
 
_shelx_F_squared_multiplier     1.000 
 
loop_ 
 _refln_index_h 
 _refln_index_k 
 _refln_index_l 
 _refln_F_squared_calc 
 _refln_F_squared_meas 
 _refln_F_squared_sigma 
 _refln_observed_status 
   1   0   0      658.98      624.73     17.80 o 
   2   0   0      292.23      298.68      8.60 o 
   3   0   0      220.28      200.20      6.02 o 
   4   0   0     3238.50     3276.54     80.17 o 
   5   0   0       40.75       41.59      2.18 o 
   6   0   0      190.76      190.82      5.96 o 
   7   0   0      304.16      328.95      8.12 o 
   8   0   0       61.84       73.36      3.43 o 
   9   0   0       26.54       28.88      4.18 o 
  10   0   0       17.06       15.76      7.99 o 
 -10   1   0        6.63       -2.60      5.36 o 
  -9   1   0      121.66      129.85      6.31 o 
  -8   1   0      263.93      266.08      7.24 o 
  -7   1   0       20.31       18.70      2.54 o 
  -6   1   0      205.82      184.82      5.90 o 
  -5   1   0       53.70       59.20      5.49 o 
  -4   1   0      272.71      243.36     10.73 o 
  -3   1   0      510.72      513.15     14.58 o 
  -2   1   0    15068.89    13923.50    406.89 o 
  -1   1   0     5939.77     6000.33    234.32 o 
   0   1   0     1348.99     1429.11     36.23 o 
   1   1   0      133.21      123.92      3.32 o 
   2   1   0     1619.88     1726.06     39.31 o 
   3   1   0     6636.32     6842.67    155.15 o 
   4   1   0     1793.62     1810.83     41.59 o 
   5   1   0      392.94      419.37     10.34 o 
   6   1   0      412.20      416.90     10.53 o 
   7   1   0        7.78       11.33      2.13 o 
   8   1   0       12.53       16.25      2.90 o 
   9   1   0        4.30        7.82      8.87 o 
  10   1   0       28.83       34.47      9.01 o 
 -10   2   0      105.85      113.25      9.16 o 
  -9   2   0      100.51       96.39      5.47 o 
  -8   2   0      146.43      152.42      6.51 o 
  -7   2   0       43.83       52.13      3.46 o 
  -6   2   0      220.68      221.98      6.82 o 
  -5   2   0     1013.29     1026.73     25.86 o 
  -4   2   0     1961.80     2009.41     49.47 o 
  -3   2   0      474.96      544.22     13.89 o 
  -2   2   0      988.28      955.77     21.82 o 
  -1   2   0       10.84       15.93      2.65 o 
   0   2   0     8338.40     8442.25    192.59 o 
   1   2   0       18.52       18.08      0.99 o 
   2   2   0     8436.54     8067.71    185.20 o 
   3   2   0      526.37      495.85     12.96 o 
   4   2   0      142.49      213.74     11.65 o 
   5   2   0      119.53      144.42      5.38 o 
   6   2   0      456.43      491.51     13.50 o 
   7   2   0      131.66      128.89      5.94 o 
   8   2   0       15.47       20.33      4.97 o 
   9   2   0       46.34       63.39     11.79 o 
  10   2   0       77.90      100.23     13.12 o 
  -9   3   0       60.43       68.40      6.01 o 
  -8   3   0      129.39      135.32      9.89 o 
  -7   3   0      268.69      276.75      9.46 o 
  -6   3   0     1498.74     1520.11     38.03 o 
  -5   3   0      100.29      105.13      3.98 o 
  -4   3   0      142.14      146.65      4.32 o 
  -3   3   0       87.14      124.60      3.59 o 
  -2   3   0     3624.06     3828.47     85.71 o 
  -1   3   0     1595.88     1594.15     35.82 o 
   0   3   0     2579.40     2898.59     65.70 o 
   1   3   0     1542.48     1447.68     33.15 o 
   2   3   0       88.30      137.78      3.60 o 
   3   3   0       52.26       39.04      1.87 o 
   4   3   0       88.00       98.89      3.13 o 
   5   3   0      421.64      427.40     10.43 o 
   6   3   0      767.91      721.73     22.16 o 
   7   3   0       66.97       72.97      6.22 o 
   8   3   0       12.00       10.19      7.22 o 
   9   3   0        5.13       16.93      8.24 o 
  -9   4   0      100.66       96.85      6.97 o 
  -8   4   0       10.43        5.39      3.53 o 
  -7   4   0      181.33      178.75      7.15 o 
  -6   4   0       68.21       60.70      3.86 o 
  -5   4   0      606.54      597.95     15.82 o 
  -4   4   0       40.09       48.29      3.12 o 
  -3   4   0     3073.81     3167.84     71.09 o 
  -2   4   0     2252.33     2405.19     50.80 o 
  -1   4   0        3.70        3.49      1.04 o 
   0   4   0        9.62       18.29      1.38 o 
   1   4   0      322.74      416.72     10.90 o 
   2   4   0      565.23      472.96     11.22 o 
   3   4   0      649.57      628.26     15.23 o 
   4   4   0     1119.67     1074.94     26.49 o 
   5   4   0     1067.66     1081.52     38.59 o 
   6   4   0       27.82       45.16      7.38 o 
   7   4   0       31.00       24.60      7.52 o 
   8   4   0       12.07       18.53      5.78 o 
   9   4   0      219.87      242.64     17.53 o 
  -9   5   0        4.13        0.77      5.04 o 
  -8   5   0       40.36       36.78      4.45 o 
  -7   5   0       96.12      105.39      5.65 o 
  -6   5   0      293.39      310.79     10.84 o 
  -5   5   0       10.04        9.08      2.64 o 
  -4   5   0     1638.59     1705.12     46.46 o 
  -3   5   0       20.39       19.28      1.99 o 
  -2   5   0     1478.66     1531.95     35.56 o 
  -1   5   0       34.74       47.82      2.23 o 
   0   5   0     1147.87     1159.54     29.21 o 
   1   5   0      906.20      868.84     22.97 o 
   2   5   0      108.87       87.93      3.15 o 
   3   5   0      651.76      640.61     18.95 o 
   4   5   0      727.52      698.52     21.33 o 
   5   5   0        8.86        6.80      4.32 o 
   6   5   0      168.13      167.09      9.55 o 
   7   5   0       24.09       28.77      5.71 o 
   8   5   0      513.04      531.91     22.30 o 
   9   5   0        0.37       -1.82      9.13 o 
  -8   6   0      115.40      125.33      7.86 o 
  -7   6   0      193.98      211.14      8.53 o 
  -6   6   0       19.97       16.53      3.51 o 
  -5   6   0       99.49       99.89      7.02 o 
  -4   6   0       13.28       14.13      3.02 o 
  -3   6   0      905.89      890.34     28.98 o 
  -2   6   0        8.89        9.55      2.07 o 
  -1   6   0      829.11      797.67     20.76 o 
   0   6   0      556.47      534.88     15.10 o 
   1   6   0       18.78       19.62      1.88 o 
   2   6   0      119.29      107.17      4.93 o 
   3   6   0      211.62      217.94      7.72 o 
   4   6   0     1069.46      958.06     42.35 o 
   5   6   0       28.35       24.57      6.66 o 
   6   6   0       67.87       86.06      7.83 o 
   7   6   0      230.84      246.18     13.40 o 
   8   6   0        0.39       -3.19      7.41 o 
  -7   7   0       18.41       22.57      5.00 o 
  -6   7   0       23.75       22.02      5.19 o 
  -5   7   0       39.07       34.32      4.61 o 
  -4   7   0      711.72      691.49     23.55 o 
  -3   7   0      174.33      171.67      8.08 o 
  -2   7   0      692.40      693.87     21.62 o 
  -1   7   0      264.33      265.63      8.71 o 
   0   7   0      230.11      255.25      8.91 o 
   1   7   0      221.37      202.43      9.50 o 
   2   7   0      987.53      939.78     30.03 o 
   3   7   0      107.39      116.31     22.72 o 
   4   7   0       11.19       11.86      6.53 o 
   5   7   0       37.35       39.76      7.92 o 
   6   7   0       13.07        3.04      7.30 o 
   7   7   0        7.20       12.51      8.34 o 
  -6   8   0      127.38      130.87      8.21 o 
  -5   8   0      136.31      138.79      8.00 o 
  -4   8   0       13.95       16.33      4.41 o 
  -3   8   0       23.13       26.78      4.42 o 
  -2   8   0       45.86       44.62      6.22 o 
  -1   8   0      606.28      597.32     25.04 o 
   0   8   0      787.99      759.06     22.54 o 
   1   8   0      117.67      118.04      6.66 o 
   2   8   0      284.64      264.56     48.48 o 
   3   8   0        1.31        4.61      6.30 o 
   4   8   0      130.31      132.80     11.70 o 
   5   8   0        3.24       -2.52      7.36 o 
   6   8   0       94.00       90.57     26.25 o 
  -5   9   0        3.27        1.71      5.00 o 
  -4   9   0        3.41       -4.38      4.38 o 
  -3   9   0      103.55       91.98      6.60 o 
  -2   9   0      551.72      550.52     24.16 o 
  -1   9   0      105.03      116.74      8.51 o 
   0   9   0        9.14       12.61      4.89 o 
   1   9   0       20.16       20.17      8.75 o 
   2   9   0      161.92      161.56     18.59 o 
   3   9   0      152.89      155.17     12.63 o 
   4   9   0       41.63       41.46      9.20 o 
   5   9   0       19.61        1.16     11.66 o 
  -3  10   0      105.31      101.44      9.16 o 
  -2  10   0        0.31        0.44      5.53 o 
  -1  10   0       55.26       68.98      9.48 o 
   0  10   0       28.56       27.22      9.72 o 
   2  10   0      303.33      310.34     24.54 o 
   3  10   0       27.89       30.62     11.42 o 
  -2 -10   1       94.38      119.57     14.82 o 
  -1 -10   1       19.51       26.00      9.96 o 
   0 -10   1      165.87      173.76     17.01 o 
   1 -10   1      165.84      199.03     18.71 o 
   2 -10   1       10.84       23.89      6.42 o 
  -4  -9   1       52.32       71.33     10.81 o 
  -3  -9   1      101.94      104.44     10.76 o 
  -2  -9   1       44.91       44.72     10.45 o 
   0  -9   1      130.34      102.80     12.64 o 
   1  -9   1        7.76        6.95      4.45 o 
   2  -9   1        0.55        2.99      5.23 o 
   3  -9   1       84.04       86.98      8.05 o 
   4  -9   1      239.72      246.42     18.96 o 
  -6  -8   1       11.41        7.75      8.58 o 
  -5  -8   1      100.47       93.61     10.80 o 
  -4  -8   1      338.60      321.90     32.20 o 
  -3  -8   1       55.73       53.38      8.20 o 
  -2  -8   1      354.92      303.54     17.19 o 
  -1  -8   1      214.41      172.31     21.87 o 
   0  -8   1      426.01      400.06     14.54 o 
   1  -8   1      109.70      103.22      6.17 o 
   2  -8   1      332.50      341.12     16.16 o 
   3  -8   1      277.45      286.54     14.56 o 
   4  -8   1       10.30        5.47      4.39 o 
   5  -8   1        3.79        2.17      4.54 o 
   6  -8   1        0.15       -1.32      4.53 o 
  -7  -7   1        2.96       -7.70      7.70 o 
  -6  -7   1      172.27      153.53     18.10 o 
  -5  -7   1       15.85       18.47     10.69 o 
  -4  -7   1       55.14       49.69      7.88 o 
  -3  -7   1       13.67       19.53      9.11 o 
  -2  -7   1      148.58      111.86      9.09 o 
  -1  -7   1      868.00      808.03     38.41 o 
   0  -7   1      295.91      304.39     12.42 o 
   1  -7   1      393.69      386.68     13.91 o 
   2  -7   1     1101.65     1095.88     39.62 o 
   3  -7   1        0.47        2.60      3.21 o 
   4  -7   1       72.10       68.43      5.71 o 
   5  -7   1       28.24       31.87      4.70 o 
   6  -7   1      216.54      215.12     14.85 o 
   7  -7   1       13.05       23.37      5.33 o 
  -8  -6   1       40.85       40.32      7.83 o 
  -7  -6   1       15.26        7.22      6.36 o 
  -6  -6   1      110.60      105.55      8.51 o 
  -5  -6   1        1.18        0.13      4.92 o 
  -4  -6   1      424.93      386.43     16.42 o 
  -3  -6   1      218.30      206.08     11.26 o 
  -2  -6   1      922.67      933.83     28.86 o 
  -1  -6   1      283.59      279.40      8.03 o 
   0  -6   1       12.94        9.23      1.80 o 
   1  -6   1      301.75      300.21      8.27 o 
   2  -6   1     1094.31     1094.92     31.43 o 
   3  -6   1      312.34      319.40     11.95 o 
   4  -6   1      100.53       94.01      5.62 o 
   5  -6   1      804.65      806.85     26.92 o 
   6  -6   1       53.69       55.44      5.14 o 
   7  -6   1        8.21        8.96      4.48 o 
   8  -6   1        3.53        4.70      4.73 o 
  -8  -5   1      134.52      155.98     12.99 o 
  -7  -5   1       36.47       25.71      6.95 o 
  -6  -5   1     1030.13      995.49     36.57 o 
  -5  -5   1      656.94      654.23     24.97 o 
  -4  -5   1      710.06      661.23     24.89 o 
  -3  -5   1      602.59      591.64     15.19 o 
  -2  -5   1       41.90       44.40      2.07 o 
  -1  -5   1      426.98      410.71     11.18 o 
   0  -5   1        7.13       13.72      1.54 o 
   1  -5   1     1449.95     1369.59     36.68 o 
   2  -5   1     1601.40     1638.63     36.37 o 
   3  -5   1       53.18       51.00      4.27 o 
   4  -5   1      355.04      345.50     10.89 o 
   5  -5   1       80.38       84.45      4.45 o 
   6  -5   1      312.25      325.33     12.43 o 
   7  -5   1        6.70       10.57      3.24 o 
   8  -5   1      199.15      224.50      9.12 o 
  -9  -4   1        6.46        5.49      8.75 o 
  -8  -4   1       68.14       73.36      7.12 o 
  -7  -4   1      491.37      480.00     19.49 o 
  -6  -4   1      100.28      107.50      8.15 o 
  -5  -4   1      332.73      318.13     10.94 o 
  -4  -4   1      683.74      692.65     17.49 o 
  -3  -4   1      963.25      983.35     23.35 o 
  -2  -4   1      930.68      896.28     20.66 o 
  -1  -4   1     1054.67     1046.63     24.37 o 
   0  -4   1     5847.64     6323.30    143.14 o 
   1  -4   1      707.81      710.24     16.70 o 
   2  -4   1      798.31      842.91     19.62 o 
   3  -4   1       47.68       44.07      2.09 o 
   4  -4   1      612.88      614.60     16.02 o 
   5  -4   1      924.50      921.21     25.87 o 
   6  -4   1        7.15        6.29      3.33 o 
   7  -4   1      216.39      223.31      8.36 o 
   8  -4   1       37.58       40.22      6.84 o 
   9  -4   1       17.34       14.86      4.74 o 
  -9  -3   1       31.13       35.49      9.18 o 
  -8  -3   1      204.24      189.89     10.51 o 
  -7  -3   1        0.56        2.23      4.16 o 
  -6  -3   1        7.52       12.07      2.78 o 
  -5  -3   1       35.84       42.16      2.19 o 
  -4  -3   1     1370.05     1222.04     28.60 o 
  -3  -3   1      793.91      770.55     18.20 o 
  -2  -3   1     3592.95     3792.22     81.40 o 
  -1  -3   1     2882.90     3038.47     65.22 o 
   0  -3   1      747.88      822.66     21.09 o 
   1  -3   1     1357.95     1354.01     31.12 o 
   2  -3   1       89.79       85.56      2.72 o 
   3  -3   1      813.44      769.33     17.78 o 
   4  -3   1      381.66      347.93      8.57 o 
   5  -3   1       17.50       22.48      2.04 o 
   6  -3   1      328.24      332.07     10.56 o 
   7  -3   1        0.77       -0.33      2.68 o 
   8  -3   1      484.49      484.68     15.21 o 
   9  -3   1       12.62        9.28      3.85 o 
  -9  -2   1        0.15        4.87      7.16 o 
  -8  -2   1       55.48       54.96      6.00 o 
  -7  -2   1      211.74      235.63      8.94 o 
  -6  -2   1        8.00       10.06      2.05 o 
  -5  -2   1      306.57      287.86      8.28 o 
  -4  -2   1     2595.00     2706.38     68.04 o 
  -3  -2   1      328.83      339.48      8.24 o 
  -2  -2   1      385.96      404.61     11.42 o 
  -1  -2   1     3761.39     3856.73     82.85 o 
   0  -2   1     6832.65     6909.26    152.36 o 
   1  -2   1      937.65      948.23     21.95 o 
   2  -2   1     3632.66     3763.28     84.79 o 
   3  -2   1        4.58        5.87      1.36 o 
   4  -2   1      126.17      137.15      4.36 o 
   5  -2   1       97.73       93.15      3.53 o 
   6  -2   1       12.64       18.24      2.21 o 
   7  -2   1      106.04      111.83      4.33 o 
   8  -2   1        6.33       12.45      3.26 o 
   9  -2   1        1.34        1.31      3.06 o 
  10  -2   1       76.79       83.46     15.37 o 
 -10  -1   1        0.36       -4.47      7.88 o 
  -9  -1   1      146.82      136.72     12.01 o 
  -8  -1   1      251.94      268.77     16.13 o 
  -7  -1   1       40.94       34.83      3.51 o 
  -6  -1   1      546.81      520.97     12.83 o 
  -5  -1   1      173.50      176.97      5.35 o 
  -4  -1   1      298.75      280.73      7.57 o 
  -3  -1   1      174.12      184.76      9.68 o 
  -2  -1   1     5280.42     4995.99    136.52 o 
  -1  -1   1     5145.57     5011.47    103.57 o 
   0  -1   1      958.84     1033.05     26.19 o 
   1  -1   1        6.60        6.49      0.50 o 
   2  -1   1     3490.53     3852.93    106.29 o 
   3  -1   1     2064.40     1978.91     48.44 o 
   4  -1   1      254.65      221.40      6.21 o 
   5  -1   1      476.27      463.73     12.25 o 
   6  -1   1      712.67      676.98     18.27 o 
   7  -1   1       44.12       48.15      2.93 o 
   8  -1   1       38.99       33.76      2.80 o 
   9  -1   1       48.16       55.05      4.04 o 
  10  -1   1       19.77       22.60      8.51 o 
 -10   0   1       84.99       74.50     10.90 o 
  -9   0   1        7.25        3.98      3.80 o 
  -8   0   1        0.43        0.48      2.84 o 
  -7   0   1        0.09        1.76      1.94 o 
  -6   0   1       41.97       48.74      5.07 o 
  -5   0   1      930.78      898.81     22.61 o 
  -4   0   1      285.28      258.79      7.04 o 
  -3   0   1      234.39      300.49      7.78 o 
  -2   0   1    25862.35    23005.20    562.41 o 
  -1   0   1       98.97       92.62      4.26 o 
   0   0   1     1076.23     1024.48     28.63 o 
   1   0   1      149.04      142.51      3.20 o 
   2   0   1     8156.21     7973.16    217.92 o 
   3   0   1       38.58       38.78      1.85 o 
   4   0   1      816.69      789.67     18.45 o 
   5   0   1       37.61       40.68      2.43 o 
   6   0   1      205.84      216.01      5.69 o 
   7   0   1      151.33      139.36      4.42 o 
   8   0   1       22.20       24.53      2.60 o 
   9   0   1      220.54      231.80      7.10 o 
 -10   1   1        0.56       15.75      8.87 o 
  -9   1   1      112.22      127.01      6.82 o 
  -8   1   1        7.14        4.84      2.29 o 
  -7   1   1      112.32      124.71      4.39 o 
  -6   1   1      520.91      516.73     15.39 o 
  -5   1   1      129.59      126.03      4.70 o 
  -4   1   1     4192.05     4172.04    114.33 o 
  -3   1   1      526.99      567.70     16.35 o 
  -2   1   1    26079.48    23168.73    638.38 o 
  -1   1   1      562.09      578.66     16.49 o 
   0   1   1       69.58       70.70      1.79 o 
   1   1   1     3297.49     3455.48     79.22 o 
   2   1   1       17.33       24.50      1.88 o 
   3   1   1     1433.70     1532.06     35.08 o 
   4   1   1       92.77      110.21      3.51 o 
   5   1   1     1077.63     1061.15     24.77 o 
   6   1   1      344.08      331.54      8.14 o 
   7   1   1      111.71      119.46      4.02 o 
   8   1   1      247.16      261.09      7.11 o 
   9   1   1       16.52       20.23      4.49 o 
  10   1   1       92.88       87.88     10.64 o 
 -10   2   1       31.77       33.73      6.92 o 
  -9   2   1       11.79        5.94      4.04 o 
  -8   2   1      178.18      184.07      7.55 o 
  -7   2   1      217.49      223.90      7.20 o 
  -6   2   1       38.95       38.18      3.16 o 
  -5   2   1        4.65       15.79      6.24 o 
  -4   2   1     4248.71     4371.48    120.19 o 
  -3   2   1      925.28      836.01     23.58 o 
  -2   2   1      547.25      519.68     13.88 o 
  -1   2   1      176.49      209.99      7.89 o 
   0   2   1      753.92      791.70     18.30 o 
   1   2   1       37.29       35.65      1.20 o 
   2   2   1      704.96      697.81     16.34 o 
   3   2   1       92.99       86.55      2.94 o 
   4   2   1     3518.87     3516.71     80.09 o 
   5   2   1      567.03      527.01     12.86 o 
   6   2   1       50.44       75.22      3.68 o 
   7   2   1       12.55       24.67      2.55 o 
   8   2   1      175.99      158.66      9.10 o 
   9   2   1      144.02      143.32      9.26 o 
  10   2   1        1.04        6.96      8.16 o 
  -9   3   1       10.01        6.49      4.40 o 
  -8   3   1      223.45      222.99      9.80 o 
  -7   3   1       22.59       29.69      3.70 o 
  -6   3   1       87.66      107.50      5.04 o 
  -5   3   1      164.02      171.78      5.59 o 
  -4   3   1     3581.10     3467.51     80.86 o 
  -3   3   1       67.09       81.36      2.69 o 
  -2   3   1       39.27       33.62      1.52 o 
  -1   3   1        1.92        5.37      0.72 o 
   0   3   1     6049.04     6371.24    144.53 o 
   1   3   1      842.39      885.83     22.99 o 
   2   3   1     1476.79     1536.19     33.43 o 
   3   3   1     1605.68     1603.85     37.36 o 
   4   3   1      252.93      247.25      6.44 o 
   5   3   1       91.65       88.53     10.89 o 
   6   3   1       63.93       71.56      7.58 o 
   7   3   1      295.28      303.23     13.58 o 
   8   3   1      298.92      317.63     18.44 o 
   9   3   1       46.79       55.82      7.49 o 
  -9   4   1       11.23       17.50      4.76 o 
  -8   4   1      233.18      274.59     17.41 o 
  -7   4   1      180.01      193.16      7.51 o 
  -6   4   1       87.10       88.83      4.13 o 
  -5   4   1     1156.61     1153.46     29.24 o 
  -4   4   1       66.75       67.54      4.11 o 
  -3   4   1       48.37       35.53      2.28 o 
  -2   4   1     1768.91     1884.33     40.00 o 
  -1   4   1     1967.92     1864.70     42.85 o 
   0   4   1       34.12       27.15      2.32 o 
   1   4   1      175.76      185.84      7.93 o 
   2   4   1       22.18       23.07      3.14 o 
   3   4   1       36.04       54.38      4.64 o 
   4   4   1      939.03      936.82     23.27 o 
   5   4   1      604.60      598.54     18.52 o 
   6   4   1      425.93      458.78     18.43 o 
   7   4   1      656.11      654.54     25.05 o 
   8   4   1       10.53       22.91      5.60 o 
   9   4   1      106.75      102.83      8.65 o 
  -9   5   1       70.08       74.87      6.75 o 
  -8   5   1        9.78        0.95      5.05 o 
  -7   5   1       18.55       21.38      3.61 o 
  -6   5   1      229.48      222.58      8.25 o 
  -5   5   1      502.90      504.15     18.52 o 
  -4   5   1     2173.36     2170.82     53.92 o 
  -3   5   1       67.67       71.60      3.13 o 
  -2   5   1     1516.31     1504.27     32.06 o 
  -1   5   1      350.05      346.25      8.05 o 
   0   5   1      227.54      244.51      8.35 o 
   1   5   1      129.62      159.97      4.56 o 
   2   5   1     1463.19     1468.08     34.17 o 
   3   5   1      684.35      687.27     18.73 o 
   4   5   1       42.34       37.71      3.53 o 
   5   5   1        5.22       10.22      7.17 o 
   6   5   1      338.26      326.30     14.66 o 
   7   5   1      234.39      236.05     12.30 o 
   8   5   1      142.59      137.48      9.72 o 
   9   5   1        4.49        2.20      7.33 o 
  -8   6   1        0.15       -4.64      4.64 o 
  -7   6   1        1.92        3.01      3.41 o 
  -6   6   1      630.82      634.91     18.85 o 
  -5   6   1      427.24      407.03     12.84 o 
  -4   6   1       26.68       32.68      3.25 o 
  -3   6   1      561.52      572.46     15.31 o 
  -2   6   1      233.18      239.68      6.73 o 
  -1   6   1     1486.83     1462.00     33.86 o 
   0   6   1      325.75      310.20      8.37 o 
   1   6   1     1779.00     1839.62     49.76 o 
   2   6   1      974.73      948.24     30.88 o 
   3   6   1       25.97       24.93      2.46 o 
   4   6   1       26.33       48.85     10.94 o 
   5   6   1       13.59        4.99      5.84 o 
   6   6   1      445.20      421.44     21.82 o 
   7   6   1       10.58       22.73     13.37 o 
   8   6   1        3.74        4.72      7.41 o 
  -7   7   1      115.55      131.55      6.80 o 
  -6   7   1       10.41        9.83      3.58 o 
  -5   7   1       55.84       51.94      4.30 o 
  -4   7   1       13.73       14.92      4.00 o 
  -3   7   1      149.18      161.14      9.62 o 
  -2   7   1      814.32      796.09     22.20 o 
  -1   7   1      276.47      276.46      9.08 o 
   0   7   1     1437.34     1339.70     42.23 o 
   1   7   1       17.71       23.32      2.68 o 
   2   7   1      852.38      810.79     34.83 o 
   3   7   1       17.99       22.15      3.59 o 
   4   7   1      407.34      367.55     25.40 o 
   5   7   1      263.08      275.68     16.99 o 
   6   7   1       89.30       76.44     10.33 o 
   7   7   1        5.28        4.17      7.99 o 
  -6   8   1       54.92       62.61      6.29 o 
  -5   8   1       25.70       25.91      4.86 o 
  -4   8   1      206.01      186.86      9.04 o 
  -3   8   1      271.46      272.39     11.62 o 
  -2   8   1       68.22       56.90      9.46 o 
  -1   8   1       25.44       28.45      5.61 o 
   0   8   1      139.13      127.92      6.81 o 
   1   8   1      124.71      143.40     10.20 o 
   2   8   1      308.11      315.70     23.89 o 
   3   8   1      166.31      151.15     11.90 o 
   4   8   1      199.21      176.24     13.18 o 
   5   8   1       29.87       31.94      8.64 o 
   6   8   1       11.97        7.37      8.35 o 
  -5   9   1      100.33      101.45      8.93 o 
  -4   9   1      110.62       91.53     12.75 o 
  -3   9   1       61.19       55.13      5.56 o 
  -2   9   1      133.92      135.03      9.33 o 
  -1   9   1       16.93       12.51      4.63 o 
   0   9   1      370.69      403.65     24.54 o 
   1   9   1      112.39      114.07      9.70 o 
   2   9   1        1.66        3.63      6.50 o 
   3   9   1      146.98      117.89     34.99 o 
   4   9   1       94.85       88.31     10.85 o 
   5   9   1      101.86       94.14     11.66 o 
  -3  10   1       62.27       69.78      7.78 o 
  -2  10   1      149.42      159.74     10.72 o 
  -1  10   1      149.02      168.51     10.90 o 
   0  10   1       32.75       45.20     10.69 o 
   1  10   1        2.57        9.23      9.23 o 
   2  10   1       14.97       10.69      9.72 o 
   3  10   1       13.27       20.64      8.58 o 
  -1 -10   2        2.07       -8.26      8.26 o 
   0 -10   2        3.80        0.00      8.99 o 
   1 -10   2        2.80        0.49      8.99 o 
  -4  -9   2        1.98       -8.24     14.70 o 
  -3  -9   2       67.39       61.97     11.66 o 
  -2  -9   2       63.00       52.25     10.69 o 
  -1  -9   2      234.88      203.65     17.98 o 
   0  -9   2       62.00       63.67     10.94 o 
   1  -9   2      321.04      309.35     15.96 o 
   2  -9   2      111.56      118.20     15.04 o 
   3  -9   2       24.40       16.95      5.66 o 
   4  -9   2       17.24        2.73      4.89 o 
  -6  -8   2       30.18       14.63      8.64 o 
  -5  -8   2        4.34        1.56      7.65 o 
  -4  -8   2        1.37       -1.86      7.01 o 
  -3  -8   2      110.06      102.67     10.04 o 
  -2  -8   2      408.96      391.34     38.76 o 
  -1  -8   2       15.27        3.65      7.29 o 
   0  -8   2      229.47      237.20      9.94 o 
   1  -8   2        0.35        5.14      3.60 o 
   2  -8   2      264.99      270.70     13.17 o 
   3  -8   2       27.95       26.83      4.78 o 
   5  -8   2       37.33       43.18      5.72 o 
   6  -8   2        7.16        7.16      5.32 o 
  -7  -7   2       13.66       27.95      7.54 o 
  -6  -7   2       60.30       58.63      9.34 o 
  -5  -7   2       43.09       47.21      8.52 o 
  -4  -7   2      512.11      476.44     24.08 o 
  -3  -7   2      493.85      446.60     22.56 o 
  -2  -7   2       61.05       32.71      6.36 o 
  -1  -7   2       11.24        9.08      2.67 o 
   0  -7   2       39.03       46.68      9.05 o 
   1  -7   2      374.93      388.92     14.07 o 
   2  -7   2       19.92       21.89      3.67 o 
   3  -7   2       42.09       43.93      4.49 o 
   4  -7   2      170.47      154.86      7.92 o 
   5  -7   2       21.73       22.70      4.65 o 
   6  -7   2       10.70        5.22      4.43 o 
   7  -7   2        2.88        5.87      4.78 o 
  -8  -6   2       44.33       54.49     11.17 o 
  -7  -6   2       31.07       38.49      7.22 o 
  -6  -6   2      291.33      254.33     13.13 o 
  -5  -6   2      280.09      273.85     13.39 o 
  -4  -6   2        7.74        7.11      4.61 o 
  -3  -6   2      312.66      271.04     12.40 o 
  -2  -6   2      384.29      384.25     21.14 o 
  -1  -6   2      108.17      113.37      4.50 o 
   0  -6   2     1707.43     1640.26     51.77 o 
   1  -6   2       28.68       34.99      2.74 o 
   2  -6   2        8.91        6.42      2.66 o 
   3  -6   2      140.35      128.83      6.52 o 
   4  -6   2      292.84      278.05     11.20 o 
   5  -6   2        8.47        3.37      3.47 o 
   6  -6   2      254.15      274.96     11.76 o 
   7  -6   2      191.30      218.38     24.66 o 
   8  -6   2        3.78        1.95      4.82 o 
  -8  -5   2      173.15      167.81     14.60 o 
  -7  -5   2        4.04       12.25      5.86 o 
  -6  -5   2       16.39        9.98      5.28 o 
  -5  -5   2        1.79        1.20      4.42 o 
  -4  -5   2      841.39      803.24     24.69 o 
  -3  -5   2      584.94      556.33     16.71 o 
  -2  -5   2      740.00      771.71     17.91 o 
  -1  -5   2     1020.99      981.61     25.84 o 
   0  -5   2      225.55      223.86      6.12 o 
   1  -5   2       73.53       76.56      2.96 o 
   2  -5   2        9.68       12.83      1.76 o 
   3  -5   2      929.69      986.28     35.28 o 
   4  -5   2      550.60      567.78     19.25 o 
   5  -5   2       70.17       73.74      4.93 o 
   6  -5   2      262.40      262.34     10.82 o 
   7  -5   2        0.14        0.17      3.75 o 
   8  -5   2       98.77      112.76      7.52 o 
  -9  -4   2       55.34       58.45     13.61 o 
  -8  -4   2      144.86      159.57     13.65 o 
  -7  -4   2        7.29       11.94      4.90 o 
  -6  -4   2        8.13        8.46      4.47 o 
  -5  -4   2      474.71      472.92     15.33 o 
  -4  -4   2       13.64       16.58      2.52 o 
  -3  -4   2      185.24      197.92      5.76 o 
  -2  -4   2     1105.75     1187.63     27.01 o 
  -1  -4   2      325.98      292.99      7.50 o 
   0  -4   2     1962.42     1953.96     47.12 o 
   1  -4   2      951.96     1006.30     23.47 o 
   2  -4   2     2106.00     2088.69     52.68 o 
   3  -4   2      585.01      601.90     18.57 o 
   4  -4   2        0.67        2.19      2.42 o 
   5  -4   2      275.86      280.01      9.25 o 
   6  -4   2      391.83      395.47     12.39 o 
   7  -4   2      343.88      345.67     11.42 o 
   8  -4   2       57.72       54.74      5.19 o 
   9  -4   2      110.26      111.19      7.66 o 
  -9  -3   2      150.63      157.43     13.23 o 
  -8  -3   2        9.32       12.39     10.21 o 
  -7  -3   2       19.05       25.75      5.00 o 
  -6  -3   2      471.39      446.54     14.62 o 
  -5  -3   2       68.18       72.83      5.47 o 
  -4  -3   2      248.08      265.58      6.97 o 
  -3  -3   2      405.12      431.18     10.50 o 
  -2  -3   2     5735.71     5907.16    125.90 o 
  -1  -3   2     1027.36      957.26     20.93 o 
   0  -3   2      236.77      221.87      5.32 o 
   1  -3   2     2107.95     2134.79     54.01 o 
   2  -3   2      528.19      536.43     13.80 o 
   3  -3   2      657.46      668.89     18.76 o 
   4  -3   2      240.90      250.92      6.45 o 
   5  -3   2      756.58      727.75     19.44 o 
   6  -3   2     1145.19     1147.73     31.91 o 
   7  -3   2       84.14       84.50      4.70 o 
   8  -3   2        8.88       13.04      3.52 o 
   9  -3   2        2.24        3.27      3.21 o 
  -9  -2   2       20.36       23.36      8.33 o 
  -8  -2   2       19.08       15.19      7.22 o 
  -7  -2   2        4.34        0.75      2.93 o 
  -6  -2   2        5.06        0.75      2.53 o 
  -5  -2   2      335.14      347.62     10.53 o 
  -4  -2   2      632.34      614.03     15.71 o 
  -3  -2   2     4448.26     4435.58    109.76 o 
  -2  -2   2     1084.68      983.98     26.53 o 
  -1  -2   2      164.43      200.38      4.94 o 
   0  -2   2     1570.85     1703.62     36.48 o 
   1  -2   2     3392.77     3644.48     82.94 o 
   2  -2   2      790.61      708.18     19.81 o 
   3  -2   2     2351.46     2340.21     55.25 o 
   4  -2   2     2745.98     2801.29     70.36 o 
   5  -2   2      147.68      137.28      4.33 o 
   6  -2   2      502.96      493.83     12.29 o 
   7  -2   2      247.19      228.67     11.40 o 
   8  -2   2       26.40       27.98      3.03 o 
   9  -2   2      185.37      184.58      7.75 o 
  10  -2   2       11.78       13.46      5.86 o 
 -10  -1   2        4.06       -1.95     11.18 o 
  -9  -1   2        1.91        6.88      7.30 o 
  -8  -1   2       81.16       72.45      5.74 o 
  -7  -1   2       91.29      114.36      6.05 o 
  -6  -1   2     1165.64     1211.01     33.97 o 
  -5  -1   2       16.13       18.62      1.89 o 
  -4  -1   2     1906.97     1904.06     52.38 o 
  -3  -1   2      187.80      203.28      6.20 o 
  -2  -1   2      759.89      708.60     17.93 o 
  -1  -1   2       12.47       14.90      1.38 o 
   0  -1   2    14491.08    13007.53    299.29 o 
   1  -1   2    11492.49    10022.36    295.19 o 
   2  -1   2     1921.37     1984.82     49.99 o 
   3  -1   2      983.91      968.53     22.43 o 
   4  -1   2      160.46      184.27      5.05 o 
   5  -1   2      424.50      394.30      9.88 o 
   6  -1   2      523.44      500.51     12.45 o 
   7  -1   2      111.69      113.71      4.28 o 
   8  -1   2      343.09      347.80     10.10 o 
   9  -1   2        6.32        0.75      2.99 o 
  10  -1   2       13.89       16.84      5.15 o 
 -10   0   2        0.24        2.91      9.11 o 
  -9   0   2        1.14        0.88      3.95 o 
  -8   0   2      389.58      422.67     34.02 o 
  -7   0   2      131.09      140.35      6.33 o 
  -6   0   2      249.39      226.32      6.73 o 
  -5   0   2       16.81       11.82      1.52 o 
  -4   0   2      278.22      250.20      6.81 o 
  -3   0   2     4772.77     4822.48    117.66 o 
  -2   0   2     4949.04     5143.46    140.55 o 
  -1   0   2      613.26      604.47     14.05 o 
   0   0   2      588.38      573.96     13.37 o 
   1   0   2      631.86      630.62     15.26 o 
   2   0   2     2406.23     2435.72     55.35 o 
   3   0   2     1186.37     1222.08     30.87 o 
   4   0   2     4228.17     4240.72     96.19 o 
   5   0   2      986.77     1002.79     23.36 o 
   6   0   2      325.72      330.91      7.98 o 
   7   0   2      234.60      244.60      6.51 o 
   8   0   2        3.16        0.16      2.16 o 
   9   0   2       88.96       85.51      4.71 o 
 -10   1   2        3.71        7.88      4.77 o 
  -9   1   2      208.04      210.60      9.14 o 
  -8   1   2      117.10      122.06      9.84 o 
  -7   1   2      217.84      223.80      6.92 o 
  -6   1   2       43.38       39.38      2.70 o 
  -5   1   2      539.65      498.17     14.56 o 
  -4   1   2    12378.71    12622.93    345.05 o 
  -3   1   2       18.55       17.60      1.31 o 
  -2   1   2      178.68      208.64      6.13 o 
  -1   1   2       19.48       15.47      0.79 o 
   0   1   2     9059.26     8221.04    220.25 o 
   1   1   2      761.99      836.37     17.59 o 
   2   1   2     1424.36     1477.92     33.03 o 
   3   1   2     3067.04     3061.99     64.09 o 
   4   1   2       68.92       56.39      1.97 o 
   5   1   2      242.50      252.12      7.75 o 
   6   1   2       71.23       79.10      2.95 o 
   7   1   2      370.12      370.22      9.03 o 
   8   1   2      419.03      407.66     11.03 o 
   9   1   2        6.95        5.67      4.20 o 
  10   1   2       59.93       82.19     11.18 o 
 -10   2   2       48.40       57.11     12.39 o 
  -9   2   2        8.66       17.59      4.14 o 
  -8   2   2       79.04      101.59      5.34 o 
  -7   2   2       16.53       14.67      2.64 o 
  -6   2   2     6354.81     6295.22    172.02 o 
  -5   2   2     1486.24     1468.96     40.93 o 
  -4   2   2      965.42     1058.36     29.72 o 
  -3   2   2       83.00      101.90      3.69 o 
  -2   2   2     4227.08     4454.49    114.65 o 
  -1   2   2     2747.93     2715.03     64.96 o 
   0   2   2      820.63      852.77     19.66 o 
   1   2   2      758.24      794.90     20.25 o 
   2   2   2     1708.99     1743.65     49.14 o 
   3   2   2       67.81       79.16      3.36 o 
   4   2   2      111.03      115.47      6.06 o 
   5   2   2       77.30       84.88      3.14 o 
   6   2   2     1706.43     1708.36     36.44 o 
   7   2   2      448.84      449.53     15.23 o 
   8   2   2       39.16       49.86      4.09 o 
   9   2   2      104.25      107.42      8.12 o 
  10   2   2       41.85       46.11     10.10 o 
  -9   3   2      120.75      136.47      7.74 o 
  -8   3   2      195.26      194.38      8.90 o 
  -7   3   2       88.84       86.93      5.80 o 
  -6   3   2       22.08       41.12      5.59 o 
  -5   3   2      418.95      377.09     11.57 o 
  -4   3   2      283.86      294.43      8.47 o 
  -3   3   2     1658.46     1696.44     42.50 o 
  -2   3   2     5277.27     5386.95    128.65 o 
  -1   3   2      611.57      625.62     16.52 o 
   0   3   2      884.89     1002.78     21.26 o 
   1   3   2       94.96       86.58      2.58 o 
   2   3   2      406.84      357.16      9.49 o 
   3   3   2      656.06      604.69     17.77 o 
   4   3   2      418.37      427.32      9.51 o 
   5   3   2     1156.14     1149.72     26.61 o 
   6   3   2      264.38      263.59      9.53 o 
   7   3   2        5.35       13.80      7.66 o 
   8   3   2       25.00       25.26      5.50 o 
   9   3   2      120.12      127.27      9.05 o 
  -9   4   2        1.05       -4.84      4.84 o 
  -8   4   2        1.98        0.12      3.84 o 
  -7   4   2       24.44       27.22      3.97 o 
  -6   4   2     1228.17     1244.78     31.59 o 
  -5   4   2       54.93       67.95      5.31 o 
  -4   4   2      634.05      618.65     15.51 o 
  -3   4   2     1182.35     1165.76     26.74 o 
  -2   4   2      838.29      973.59     21.79 o 
  -1   4   2       76.82       93.37      2.65 o 
   0   4   2     2061.17     2082.42     43.65 o 
   1   4   2     1593.75     1604.30     36.64 o 
   2   4   2     1282.60     1282.17     29.71 o 
   3   4   2      361.26      377.36     11.64 o 
   4   4   2      281.03      291.30     10.01 o 
   5   4   2      435.32      429.31     13.80 o 
   6   4   2       25.54       24.34      3.21 o 
   7   4   2      113.10      112.98      7.69 o 
   8   4   2      479.25      512.32     21.19 o 
   9   4   2       50.72       80.00      8.24 o 
  -9   5   2       32.11       43.33      5.69 o 
  -8   5   2       30.74       47.76      5.50 o 
  -7   5   2      413.61      451.09     25.16 o 
  -6   5   2      210.64      218.23      7.98 o 
  -5   5   2        8.43       11.10      2.46 o 
  -4   5   2       28.29       23.21      2.46 o 
  -3   5   2      209.41      218.27      6.42 o 
  -2   5   2      273.61      239.75      5.95 o 
  -1   5   2      426.01      452.50      9.80 o 
   0   5   2     3178.59     3331.64     76.20 o 
   1   5   2     1045.27     1147.67     26.59 o 
   2   5   2       23.49       32.73      3.79 o 
   3   5   2      174.54      215.16      7.98 o 
   4   5   2      202.92      252.10     11.36 o 
   5   5   2     1478.04     1469.74     48.54 o 
   6   5   2      377.91      418.92     21.01 o 
   7   5   2       16.48        8.68      6.29 o 
   8   5   2       75.71       95.79      9.92 o 
   9   5   2        2.57        8.44      7.58 o 
  -8   6   2      249.18      251.54     16.10 o 
  -7   6   2        0.27       -3.96      3.96 o 
  -6   6   2      157.61      172.80      7.86 o 
  -5   6   2      111.91      101.53      5.17 o 
  -4   6   2      380.56      384.69     10.97 o 
  -3   6   2      773.92      767.71     19.95 o 
  -2   6   2      305.71      300.67      7.97 o 
  -1   6   2     2020.48     2107.40     51.84 o 
   0   6   2       10.36       17.57      2.13 o 
   1   6   2      353.18      382.13     12.15 o 
   2   6   2      357.29      377.48     12.18 o 
   3   6   2     1014.72     1055.46     31.28 o 
   4   6   2     1783.37     1706.29     56.21 o 
   5   6   2        1.99       11.13      5.78 o 
   6   6   2        0.56       15.60     11.91 o 
   7   6   2        6.47        8.75      6.48 o 
   8   6   2      276.87      256.53     16.52 o 
  -7   7   2       25.27       32.21      5.14 o 
  -6   7   2       13.48       15.69      3.73 o 
  -5   7   2      471.19      468.06     14.66 o 
  -4   7   2      151.17      147.47      6.24 o 
  -3   7   2        5.32        7.15      2.71 o 
  -2   7   2      320.22      335.90     10.40 o 
  -1   7   2       42.92       42.78      3.27 o 
   0   7   2     1145.09     1113.93     29.74 o 
   1   7   2       93.02       97.85      6.08 o 
   2   7   2     1249.86     1220.11     43.84 o 
   3   7   2      378.65      346.70     13.64 o 
   4   7   2       63.22       76.12      8.47 o 
   5   7   2       22.30       23.41      7.29 o 
   6   7   2      159.43      141.08     11.96 o 
   7   7   2      182.82      189.00     14.36 o 
  -6   8   2      153.88      157.37      7.47 o 
  -5   8   2        2.37        7.87      3.58 o 
  -4   8   2        3.98        4.13      5.10 o 
  -3   8   2      126.13      129.43      6.98 o 
  -2   8   2     1095.46     1127.84     45.18 o 
  -1   8   2      307.55      317.98     15.66 o 
   0   8   2       33.13       42.53      4.57 o 
   1   8   2      254.06      237.19     10.39 o 
   2   8   2        9.26        8.79      6.65 o 
   3   8   2      122.09      127.49     10.76 o 
   4   8   2      188.78      180.27     13.46 o 
   5   8   2       87.83       77.22     11.91 o 
   6   8   2      204.43      203.33     15.30 o 
  -5   9   2      131.86      121.70     13.47 o 
  -4   9   2      237.02      239.46     11.05 o 
  -3   9   2       59.93       71.46      5.89 o 
  -2   9   2       24.03       34.48      9.39 o 
  -1   9   2        9.83        2.80      4.61 o 
   0   9   2      133.11      128.15      7.47 o 
   1   9   2       10.39       16.72      4.30 o 
   2   9   2      471.77      424.10     22.46 o 
   3   9   2      215.13      182.29     14.10 o 
   4   9   2       82.74       82.05     17.62 o 
   5   9   2       54.96       48.99     17.98 o 
  -3  10   2       14.18       16.02      7.27 o 
  -2  10   2      105.79      125.71      9.40 o 
  -1  10   2       27.98       31.24      5.83 o 
   0  10   2       63.60       63.13      9.72 o 
   1  10   2      168.45      169.38     17.25 o 
   2  10   2       20.92       22.86      7.73 o 
   3  10   2        0.91        9.14      7.99 o 
  -3  -9   3       84.69       75.09     12.39 o 
  -2  -9   3       25.38       16.77      9.23 o 
  -1  -9   3      125.11      118.35     13.85 o 
   0  -9   3       18.73       24.54      9.23 o 
   1  -9   3       61.49       54.25      7.54 o 
   2  -9   3        5.80        1.83      4.36 o 
   3  -9   3      127.32      103.36     15.31 o 
   4  -9   3      107.55      116.20     18.11 o 
  -5  -8   3      154.75      139.86     12.49 o 
  -4  -8   3       33.34       31.21      8.00 o 
  -3  -8   3       24.67       32.53      7.59 o 
  -2  -8   3        5.77        5.59      7.78 o 
  -1  -8   3      243.80      226.25     18.47 o 
   0  -8   3      356.89      375.07     17.77 o 
   1  -8   3        4.95        3.10      3.56 o 
   2  -8   3      774.93      696.25     42.04 o 
   3  -8   3       25.18       23.82      4.63 o 
   4  -8   3        1.08       -3.11      4.21 o 
   5  -8   3        7.68       14.52      7.49 o 
  -6  -7   3       86.88      102.05      9.11 o 
  -5  -7   3        1.56       -5.50      5.50 o 
  -4  -7   3      147.99      148.74     11.44 o 
  -3  -7   3      101.43       94.29      9.10 o 
  -2  -7   3      710.78      706.88     34.12 o 
  -1  -7   3      458.07      454.88     31.78 o 
   0  -7   3       14.25       12.09      4.25 o 
   1  -7   3       32.07       37.40      4.03 o 
   2  -7   3       77.23       82.93      5.53 o 
   3  -7   3      158.42      158.77     20.17 o 
   4  -7   3       37.23       47.98     13.54 o 
   5  -7   3      106.02      120.93     14.46 o 
   6  -7   3      496.75      530.22     25.52 o 
   7  -7   3       71.97       76.02      9.60 o 
  -7  -6   3      135.44      116.02     12.46 o 
  -6  -6   3      137.58      119.58      8.85 o 
  -5  -6   3      342.52      302.58     14.42 o 
  -4  -6   3      266.58      260.01     12.46 o 
  -3  -6   3      489.04      489.96     16.14 o 
  -2  -6   3      342.33      316.48     14.11 o 
  -1  -6   3       82.67       75.79      3.54 o 
   0  -6   3      192.30      180.15      7.82 o 
   1  -6   3      148.41      166.23      6.86 o 
   2  -6   3     1719.70     1764.65     61.23 o 
   3  -6   3       33.52       31.39      3.78 o 
   5  -6   3      277.45      283.22     18.59 o 
   6  -6   3      668.39      652.50     26.58 o 
   7  -6   3       50.54       58.58     12.26 o 
  -8  -5   3       55.14       73.02     10.71 o 
  -7  -5   3      178.25      187.59     14.78 o 
  -6  -5   3      178.41      179.93     10.31 o 
  -5  -5   3       27.44       35.34      5.47 o 
  -4  -5   3      583.64      576.64     18.41 o 
  -3  -5   3      299.47      302.16      9.78 o 
  -2  -5   3      980.92      973.96     23.54 o 
  -1  -5   3      400.53      404.50     10.98 o 
   0  -5   3     1289.35     1302.83     37.36 o 
   1  -5   3     1236.56     1262.18     29.31 o 
   2  -5   3       89.42       78.82      3.94 o 
   3  -5   3       48.47       52.95      3.70 o 
   4  -5   3      291.71      314.92     11.95 o 
   5  -5   3      626.02      654.18     22.24 o 
   6  -5   3      193.66      201.93      9.29 o 
   7  -5   3       40.71       47.97      5.33 o 
   8  -5   3       80.51       86.52      6.74 o 
  -9  -4   3        8.47        7.05     14.10 o 
  -8  -4   3       60.46       76.67     10.57 o 
  -7  -4   3      188.03      168.04     13.23 o 
  -6  -4   3      205.62      206.87     10.70 o 
  -5  -4   3        0.84       -0.94      2.55 o 
  -4  -4   3      337.68      336.46     11.53 o 
  -3  -4   3     1627.63     1526.80     42.76 o 
  -2  -4   3      167.14      179.50      4.69 o 
  -1  -4   3     1711.51     1769.37     38.20 o 
   0  -4   3      941.95      930.85     20.29 o 
   1  -4   3        4.45        4.69      1.24 o 
   2  -4   3      774.34      734.67     21.05 o 
   3  -4   3       93.09       79.43      4.07 o 
   4  -4   3     1186.34     1103.43     35.28 o 
   5  -4   3      252.97      249.19      9.99 o 
   6  -4   3       19.94       14.52      3.58 o 
   7  -4   3      140.43      141.78      7.45 o 
   8  -4   3      220.60      208.14     11.43 o 
   9  -4   3       97.67       84.81      7.09 o 
  -9  -3   3       47.74       47.88     12.03 o 
  -8  -3   3        3.50        5.16      7.65 o 
  -7  -3   3      379.90      379.59     21.26 o 
  -6  -3   3       21.18       19.83      3.23 o 
  -5  -3   3      129.70      118.43      5.68 o 
  -4  -3   3     2700.00     2687.54     73.80 o 
  -3  -3   3        3.96       10.04      1.59 o 
  -2  -3   3        0.38        3.47      0.73 o 
  -1  -3   3       12.78       12.46      1.02 o 
   0  -3   3     3783.88     3798.97     81.47 o 
   1  -3   3      570.66      572.61     13.50 o 
   2  -3   3     2371.94     2229.31     57.47 o 
   3  -3   3     1869.55     1841.40     50.39 o 
   4  -3   3        6.36       10.81      1.77 o 
   5  -3   3       54.62       54.87      3.95 o 
   6  -3   3      153.11      147.37      5.97 o 
   7  -3   3       57.25       58.45      4.39 o 
   8  -3   3        3.96        2.03      3.86 o 
   9  -3   3        6.65        9.11      4.57 o 
  -9  -2   3       18.33       13.91      8.33 o 
  -8  -2   3      169.90      162.00     16.04 o 
  -7  -2   3      127.58      115.97     11.01 o 
  -6  -2   3      751.15      735.59     25.26 o 
  -5  -2   3     1012.74     1018.63     31.23 o 
  -4  -2   3     1126.35     1128.08     32.59 o 
  -3  -2   3      323.71      283.12     10.09 o 
  -2  -2   3       13.70       16.78      1.15 o 
  -1  -2   3     5945.79     6044.54    144.31 o 
   0  -2   3       15.49       20.34      1.01 o 
   1  -2   3     1437.14     1447.31     31.18 o 
   2  -2   3     1186.07     1197.46     33.05 o 
   3  -2   3       84.58       82.14      3.31 o 
   4  -2   3     1466.83     1436.34     35.14 o 
   5  -2   3      882.64      864.37     20.42 o 
   6  -2   3      246.13      256.07      8.59 o 
   7  -2   3      454.08      453.59     16.26 o 
   8  -2   3        4.12        6.71      3.16 o 
   9  -2   3        0.26        2.09      3.56 o 
  -9  -1   3       37.47       33.68      8.67 o 
  -8  -1   3      148.32      146.45      9.13 o 
  -7  -1   3       35.98       23.11      4.36 o 
  -6  -1   3        0.20       -0.77      2.48 o 
  -5  -1   3      867.48      885.54     25.03 o 
  -4  -1   3      931.63      882.56     24.71 o 
  -3  -1   3       14.65       15.44      0.93 o 
  -2  -1   3     1402.67     1278.32     36.39 o 
  -1  -1   3        3.62        0.01      0.44 o 
   0  -1   3     1574.08     1752.49     40.25 o 
   1  -1   3     1424.72     1450.10     34.49 o 
   2  -1   3     4804.65     4899.27    146.40 o 
   3  -1   3     1287.17     1209.43     33.90 o 
   4  -1   3      545.40      560.37     13.35 o 
   5  -1   3      397.94      371.92      9.38 o 
   6  -1   3      106.21      106.32      3.84 o 
   7  -1   3       27.83       26.82      2.67 o 
   8  -1   3       72.76       67.81      4.37 o 
   9  -1   3       10.04       13.55      3.38 o 
  10  -1   3      369.70      355.66     14.42 o 
 -10   0   3      127.02       93.00     15.80 o 
  -9   0   3       33.26       36.96      5.90 o 
  -8   0   3       24.03       30.61      5.15 o 
  -7   0   3       13.16        9.06      3.73 o 
  -6   0   3     1141.02     1135.06     28.54 o 
  -5   0   3      686.47      675.41     17.22 o 
  -4   0   3      637.25      646.59     18.38 o 
  -3   0   3      513.45      495.77     14.09 o 
  -2   0   3      636.77      623.35     15.87 o 
  -1   0   3     4864.91     4701.73    111.33 o 
   0   0   3      354.06      377.67      9.45 o 
   1   0   3      234.57      222.97      5.66 o 
   2   0   3      302.87      284.94      8.23 o 
   3   0   3      217.61      232.30      7.12 o 
   4   0   3      608.05      605.72     14.31 o 
   5   0   3       10.21       12.42      1.66 o 
   6   0   3      721.08      721.14     17.33 o 
   7   0   3      337.80      322.30      8.96 o 
   8   0   3      234.02      249.74      7.02 o 
   9   0   3      155.79      174.94      8.64 o 
  10   0   3       73.76       66.34      6.29 o 
 -10   1   3       11.93       15.19      6.16 o 
  -9   1   3        6.01       12.19      5.59 o 
  -8   1   3       13.20       10.63      4.53 o 
  -7   1   3      413.63      412.90     14.91 o 
  -6   1   3      539.96      547.73     14.30 o 
  -5   1   3       74.31       78.29      3.04 o 
  -4   1   3      695.49      733.27     18.47 o 
  -3   1   3     1576.03     1480.38     40.88 o 
  -2   1   3     1927.60     1751.79     43.58 o 
  -1   1   3      619.86      644.39     17.44 o 
   0   1   3     5506.77     5543.67    122.94 o 
   1   1   3     1730.18     1823.93     40.03 o 
   2   1   3     1436.30     1463.30     33.10 o 
   3   1   3       10.87       18.51      4.36 o 
   4   1   3      254.60      244.19      5.83 o 
   5   1   3     1680.15     1631.14     34.63 o 
   6   1   3      467.29      461.99     10.69 o 
   7   1   3       10.89       16.58      2.16 o 
   8   1   3       57.35       50.10      3.97 o 
   9   1   3       94.50       87.46      5.31 o 
  10   1   3       93.70       69.04      8.59 o 
  -9   2   3      109.62      113.51      7.53 o 
  -8   2   3     1012.71      926.51     31.37 o 
  -7   2   3       35.58       34.42      4.10 o 
  -6   2   3     1142.66     1157.14     32.61 o 
  -5   2   3      379.19      396.49     11.95 o 
  -4   2   3     1521.98     1534.50     42.60 o 
  -3   2   3     1203.60     1102.04     27.77 o 
  -2   2   3      335.54      363.05      9.36 o 
  -1   2   3      327.08      333.11      8.04 o 
   0   2   3      652.50      673.04     15.63 o 
   1   2   3     3953.78     4041.67     91.57 o 
   2   2   3     1666.07     1712.72     42.87 o 
   3   2   3     1238.34     1280.94     30.30 o 
   4   2   3     2982.80     3061.69     64.24 o 
   5   2   3        2.08        4.61      1.43 o 
   6   2   3      229.94      233.35      6.61 o 
   7   2   3       45.26       48.77      3.62 o 
   8   2   3      604.83      621.13     17.66 o 
   9   2   3      103.22      109.86      9.86 o 
  10   2   3        6.24        6.80      7.19 o 
  -9   3   3      132.86      129.19      7.54 o 
  -8   3   3      854.01      850.52     25.25 o 
  -7   3   3      332.58      370.42     14.01 o 
  -6   3   3       42.15       72.10      5.37 o 
  -5   3   3      847.52      793.84     20.35 o 
  -4   3   3       58.08       54.43      2.37 o 
  -3   3   3        5.07       18.11      1.45 o 
  -2   3   3      400.22      467.78     12.23 o 
  -1   3   3     1864.64     1935.11     44.22 o 
   0   3   3     2874.90     2776.87     63.94 o 
   1   3   3     1124.45     1144.07     26.36 o 
   2   3   3      191.46      208.14      5.90 o 
   3   3   3       51.19       41.84      2.24 o 
   4   3   3      873.22      895.28     22.66 o 
   5   3   3      759.68      722.64     20.81 o 
   6   3   3      193.00      205.44      8.15 o 
   7   3   3      773.64      770.39     23.83 o 
   8   3   3        3.50       11.70      5.25 o 
   9   3   3       13.62       15.77      7.01 o 
  -9   4   3       17.42       22.46      5.07 o 
  -8   4   3      109.54      136.78      7.51 o 
  -7   4   3        2.35        2.64      3.02 o 
  -6   4   3       46.45       46.87      3.83 o 
  -5   4   3       30.71       31.74      3.45 o 
  -4   4   3     1542.74     1608.71     42.77 o 
  -3   4   3       37.73       31.26      1.83 o 
  -2   4   3     2554.53     2613.87     59.97 o 
  -1   4   3     1768.70     1759.29     40.28 o 
   0   4   3      210.34      210.04      5.03 o 
   1   4   3        8.50       13.67      1.00 o 
   2   4   3     1804.23     2026.57     51.53 o 
   3   4   3     1644.48     1646.20     46.87 o 
   4   4   3     1056.30     1102.80     33.99 o 
   5   4   3        5.87       14.73      3.01 o 
   6   4   3       98.90      114.80      6.27 o 
   7   4   3       23.79       24.69      4.16 o 
   8   4   3      583.13      567.18     27.42 o 
   9   4   3       49.83       47.50      8.62 o 
  -9   5   3       63.30       66.69     11.54 o 
  -8   5   3       30.86       36.68      5.03 o 
  -7   5   3        0.95        6.59      3.65 o 
  -6   5   3      232.87      254.80      8.20 o 
  -5   5   3      766.66      759.72     19.92 o 
  -4   5   3       55.16       44.18      2.81 o 
  -3   5   3      368.55      398.57     10.49 o 
  -2   5   3      299.30      293.89      6.92 o 
  -1   5   3      277.96      270.79      7.32 o 
   0   5   3      516.14      496.38     10.97 o 
   1   5   3     1047.81     1084.76     25.18 o 
   2   5   3     1669.63     1651.86     42.36 o 
   3   5   3     1450.05     1434.89     44.37 o 
   4   5   3      102.16      156.88     17.56 o 
   5   5   3      431.72      469.20     17.19 o 
   6   5   3      931.09      930.87     31.73 o 
   7   5   3      216.31      227.93     14.42 o 
   8   5   3      112.29      130.34     11.26 o 
   9   5   3       54.22       78.83     12.03 o 
  -8   6   3       68.42       71.34      6.45 o 
  -7   6   3       16.68       16.40      6.39 o 
  -6   6   3       54.79       69.60      4.71 o 
  -5   6   3        4.08        3.42      2.76 o 
  -4   6   3       48.47       44.47      3.12 o 
  -3   6   3       23.67       29.42      2.69 o 
  -2   6   3      959.33      990.77     23.38 o 
  -1   6   3      848.59      879.47     19.37 o 
   0   6   3      407.38      400.70     10.13 o 
   1   6   3     1152.10     1183.43     27.30 o 
   2   6   3      395.94      394.85     12.73 o 
   3   6   3      739.82      724.53     22.08 o 
   4   6   3      554.00      540.80     19.51 o 
   5   6   3       71.30       86.95      5.71 o 
   6   6   3      367.05      369.93     19.85 o 
   7   6   3        4.80        9.18      6.97 o 
   8   6   3        1.09       -3.14      7.42 o 
  -7   7   3      120.61      123.03     14.13 o 
  -6   7   3       39.17       43.47      4.81 o 
  -5   7   3       80.66       76.43      4.82 o 
  -4   7   3      115.80      106.33      5.68 o 
  -3   7   3      593.37      615.23     18.61 o 
  -2   7   3      174.10      170.16      5.71 o 
  -1   7   3      183.77      178.84      8.07 o 
   0   7   3       72.47       82.25      4.32 o 
   1   7   3      153.79      158.49      6.57 o 
   2   7   3     1161.70     1171.03     41.66 o 
   3   7   3       16.09       29.31      4.12 o 
   4   7   3      703.54      698.03     24.79 o 
   5   7   3      232.68      229.67     14.63 o 
   6   7   3       35.29       40.76      8.34 o 
   7   7   3        3.82        0.03      9.60 o 
  -6   8   3       27.47       35.51      5.18 o 
  -5   8   3       68.96       72.16      5.13 o 
  -4   8   3      392.56      388.70     12.65 o 
  -3   8   3        0.66       -1.16      3.02 o 
  -2   8   3      149.99      149.00      6.65 o 
  -1   8   3        8.04       11.02      3.12 o 
   0   8   3      483.88      479.57     20.24 o 
   1   8   3      409.94      439.15     23.03 o 
   2   8   3       43.08       65.51     13.61 o 
   3   8   3       66.77       81.37      8.53 o 
   4   8   3        5.99        6.12      7.34 o 
   5   8   3      228.43      239.97     15.99 o 
   6   8   3      131.21      137.24     12.84 o 
   7   8   3       27.82       21.85     19.68 o 
  -5   9   3        6.44        6.55      4.81 o 
  -4   9   3      251.31      258.25     16.40 o 
  -3   9   3       32.44       37.01      5.34 o 
  -2   9   3      181.48      184.63     10.07 o 
  -1   9   3      234.93      238.64     16.53 o 
   0   9   3      281.12      298.95     13.36 o 
   1   9   3       17.31       20.14      5.72 o 
   2   9   3        5.43       11.85      5.71 o 
   3   9   3       10.39       20.59      8.51 o 
   4   9   3      547.12      503.72     26.33 o 
   5   9   3        2.84        5.35      8.72 o 
  -3  10   3       29.07       30.91      6.80 o 
  -2  10   3       37.82       31.18      6.48 o 
  -1  10   3       61.62       50.30      6.83 o 
   0  10   3       60.64       62.93      7.05 o 
   1  10   3      110.03      111.96     13.10 o 
   2  10   3      200.62      228.27     15.61 o 
   3  10   3      144.71      125.94     12.26 o 
   4  10   3       28.31       23.00      9.51 o 
  -3  -9   4        1.11       10.69      9.23 o 
  -2  -9   4      304.86      333.42     24.79 o 
  -1  -9   4       22.85       38.15     10.21 o 
   0  -9   4       22.78       30.38      9.72 o 
   1  -9   4       84.30       85.44      8.82 o 
   2  -9   4        9.49        4.73      6.61 o 
   3  -9   4        8.10        8.71      5.00 o 
  -5  -8   4       28.20       32.47     12.64 o 
  -4  -8   4       41.59       47.40      8.34 o 
  -3  -8   4      240.40      250.07     20.41 o 
  -2  -8   4       50.59       45.93      9.72 o 
  -1  -8   4       61.44       70.72     10.69 o 
   0  -8   4       64.00       77.77      7.40 o 
   1  -8   4      185.22      197.91     26.61 o 
   2  -8   4       93.55       95.52      6.44 o 
   3  -8   4       10.20       11.88      4.48 o 
   4  -8   4      274.26      252.60     27.63 o 
   5  -8   4       10.24        8.47      5.19 o 
  -6  -7   4       55.73       57.42     10.38 o 
  -5  -7   4       44.67       45.10      6.82 o 
  -4  -7   4      215.50      237.78     12.58 o 
  -3  -7   4       11.44       17.66      6.25 o 
  -2  -7   4       46.55       46.36      5.00 o 
  -1  -7   4        3.63        4.81      4.19 o 
   0  -7   4      789.86      866.84     35.65 o 
   1  -7   4       91.76      100.60      5.86 o 
   2  -7   4       27.42       26.08      4.07 o 
   3  -7   4       89.29       92.30      6.46 o 
   4  -7   4       31.15       29.68      5.51 o 
   5  -7   4       11.20       12.29      4.47 o 
   6  -7   4      135.11      134.76     10.09 o 
  -7  -6   4        2.07        6.59      8.82 o 
  -6  -6   4        3.91       -1.94      5.71 o 
  -5  -6   4       20.68       23.19      5.76 o 
  -4  -6   4      124.53      142.18      8.79 o 
  -3  -6   4      122.84      126.93      7.23 o 
  -2  -6   4      329.43      312.85     11.72 o 
  -1  -6   4      228.54      240.64     10.18 o 
   0  -6   4      380.89      355.69     12.70 o 
   1  -6   4        3.39        1.53      2.65 o 
   2  -6   4      108.13      117.70      5.76 o 
   3  -6   4       19.26       18.16      3.97 o 
   4  -6   4     1665.75     1683.15     65.39 o 
   5  -6   4      170.67      169.02     10.97 o 
   6  -6   4        3.91        4.82      4.21 o 
   7  -6   4       10.21        3.40      4.64 o 
  -8  -5   4       12.67       25.37      9.85 o 
  -7  -5   4      115.26      122.15     28.07 o 
  -6  -5   4        1.78        1.74      5.15 o 
  -5  -5   4       63.80       76.82      6.71 o 
  -4  -5   4       85.80       78.68      4.82 o 
  -3  -5   4      108.17      118.71      4.92 o 
  -2  -5   4      232.78      249.08      8.59 o 
  -1  -5   4      114.50      106.42      3.45 o 
   0  -5   4      132.76      127.58      4.13 o 
   1  -5   4       11.26       14.31      2.08 o 
   2  -5   4     2539.26     2557.32     82.07 o 
   3  -5   4     1654.68     1688.74     89.43 o 
   4  -5   4       22.83       31.23      3.89 o 
   5  -5   4       24.96       22.32      5.74 o 
   6  -5   4        6.54        2.92      3.80 o 
   7  -5   4      195.30      174.28      9.05 o 
   8  -5   4       28.93       27.10      5.59 o 
  -8  -4   4      120.16       94.34     11.43 o 
  -7  -4   4        6.96        3.31      7.46 o 
  -6  -4   4      346.64      338.74     15.08 o 
  -5  -4   4      353.49      325.33     11.53 o 
  -4  -4   4      391.20      381.57     12.83 o 
  -3  -4   4      166.63      164.76      5.75 o 
  -2  -4   4      366.01      364.92      8.57 o 
  -1  -4   4      166.91      148.69      4.11 o 
   0  -4   4      631.63      564.25     12.72 o 
   1  -4   4     1107.88     1110.58     25.73 o 
   2  -4   4      116.56       95.20      3.56 o 
   3  -4   4        3.76        0.92      2.54 o 
   4  -4   4      727.42      751.96     30.19 o 
   5  -4   4       76.61       77.83      7.29 o 
   6  -4   4      756.80      732.34     30.06 o 
   7  -4   4      194.34      185.43     12.76 o 
   8  -4   4        8.74        8.02      4.52 o 
   9  -4   4       86.57       89.11     11.55 o 
  -9  -3   4       72.26       57.12     10.74 o 
  -8  -3   4        1.33        5.97     18.35 o 
  -7  -3   4      136.24      129.79      7.90 o 
  -6  -3   4       33.74       35.22      3.68 o 
  -5  -3   4      474.14      456.07     14.79 o 
  -4  -3   4       32.63       37.59      3.43 o 
  -3  -3   4      635.14      604.12     19.51 o 
  -2  -3   4     2437.37     2422.96     70.10 o 
  -1  -3   4       30.60       33.30      1.63 o 
   0  -3   4      532.58      527.82     11.79 o 
   1  -3   4      184.04      211.02      5.18 o 
   2  -3   4     1812.30     1820.38     47.08 o 
   3  -3   4      810.25      822.95     23.18 o 
   4  -3   4     1356.25     1383.46     43.70 o 
   5  -3   4     1146.78     1119.07     35.89 o 
   6  -3   4       61.12       55.83      4.57 o 
   7  -3   4      315.04      301.89     12.79 o 
   8  -3   4        8.17        7.93      4.19 o 
   9  -3   4      135.49      125.36      7.76 o 
  -9  -2   4       32.59       38.07      9.43 o 
  -8  -2   4      135.51      114.43      9.16 o 
  -7  -2   4       37.03       24.42      4.93 o 
  -6  -2   4      997.64     1004.39     42.35 o 
  -5  -2   4      295.82      300.40     11.36 o 
  -4  -2   4      388.35      345.31     10.75 o 
  -3  -2   4     2008.47     1963.46     55.56 o 
  -2  -2   4      933.95      953.42     24.51 o 
  -1  -2   4      204.42      240.28      7.34 o 
   0  -2   4     1393.47     1381.07     31.56 o 
   1  -2   4     4071.17     4220.06     96.14 o 
   2  -2   4     1202.52     1185.21     29.54 o 
   3  -2   4     1379.39     1347.80     37.44 o 
   4  -2   4      110.29      134.90      4.46 o 
   5  -2   4        7.39       12.07      3.17 o 
   6  -2   4      192.24      183.12      7.99 o 
   7  -2   4      129.24      124.35      6.45 o 
   8  -2   4      340.39      329.12     15.17 o 
   9  -2   4      146.66      143.43      7.98 o 
  -9  -1   4       32.20       32.04      5.60 o 
  -8  -1   4      207.52      238.15     13.36 o 
  -7  -1   4      449.21      437.37     20.47 o 
  -6  -1   4        3.27        3.60      3.64 o 
  -5  -1   4      153.31      146.07      5.74 o 
  -4  -1   4       21.48       14.58      1.19 o 
  -3  -1   4     3358.95     3311.62     93.21 o 
  -2  -1   4     1689.90     1698.45     43.08 o 
  -1  -1   4     1502.90     1468.26     33.54 o 
   0  -1   4     5563.92     5624.31    147.00 o 
   1  -1   4      161.94      154.97      4.09 o 
   2  -1   4      406.90      450.35     11.77 o 
   3  -1   4        2.18        5.14      0.95 o 
   4  -1   4      777.52      746.74     26.03 o 
   5  -1   4      895.06      893.02     25.63 o 
   6  -1   4      300.54      309.73     10.13 o 
   7  -1   4       58.38       60.39      4.44 o 
   8  -1   4       81.25       83.45      5.63 o 
   9  -1   4       76.99       74.55      5.25 o 
  10  -1   4       10.03        9.19      5.07 o 
  -9   0   4       81.84       87.34      8.00 o 
  -8   0   4      244.92      273.91     14.71 o 
  -7   0   4       14.86       18.05      4.26 o 
  -6   0   4        5.02        3.08      2.23 o 
  -5   0   4      101.62      108.36      4.24 o 
  -4   0   4     1347.42     1282.81     33.83 o 
  -3   0   4     1920.97     1882.95     46.94 o 
  -2   0   4     2774.21     2729.98     67.62 o 
  -1   0   4     1205.55     1130.75     26.06 o 
   0   0   4     6504.67     6557.77    171.96 o 
   1   0   4     8923.87     8651.62    213.68 o 
   2   0   4     2259.11     2403.08     59.56 o 
   3   0   4     1399.65     1321.13     36.92 o 
   4   0   4      739.01      739.29     21.21 o 
   5   0   4       63.22       58.92      3.21 o 
   6   0   4       88.87       98.98      4.84 o 
   7   0   4       10.34       10.74      2.46 o 
   8   0   4      673.30      657.26     19.50 o 
   9   0   4        4.42        9.77      4.16 o 
  10   0   4        1.59       -3.67      4.86 o 
  -9   1   4       48.61       48.04     12.76 o 
  -8   1   4      153.71      184.66     22.84 o 
  -7   1   4       86.59       91.36      6.24 o 
  -6   1   4      553.52      572.11     19.56 o 
  -5   1   4     2066.45     1917.30     47.35 o 
  -4   1   4      291.58      265.76      7.19 o 
  -3   1   4       46.75       40.47      1.61 o 
  -2   1   4        1.23        2.69      0.81 o 
  -1   1   4     1228.42     1194.63     27.43 o 
   0   1   4     4933.59     5060.91    105.25 o 
   1   1   4     1637.87     1692.07     41.25 o 
   2   1   4     1377.58     1363.94     34.04 o 
   3   1   4     1049.53     1057.48     29.66 o 
   4   1   4     1049.58     1029.70     25.91 o 
   5   1   4      104.39      106.55      4.03 o 
   6   1   4     1243.59     1324.82     33.44 o 
   7   1   4      716.38      726.48     19.25 o 
   8   1   4       11.01       15.31      3.75 o 
   9   1   4       71.97       83.07     17.75 o 
  10   1   4       31.33       42.74      7.99 o 
  -9   2   4      208.22      261.85     18.71 o 
  -8   2   4      613.44      633.71     28.44 o 
  -7   2   4       52.54       54.58      4.26 o 
  -6   2   4       33.19       35.41      3.28 o 
  -5   2   4      368.23      375.37     11.41 o 
  -4   2   4       34.50       36.52      3.70 o 
  -3   2   4        8.25       10.98      1.01 o 
  -2   2   4     4503.55     4410.94    109.63 o 
  -1   2   4     4063.40     4046.12     92.09 o 
   0   2   4     1550.75     1667.08     36.81 o 
   1   2   4      953.63      950.78     19.60 o 
   2   2   4      230.59      281.91      7.00 o 
   3   2   4     2333.12     2428.43     54.95 o 
   4   2   4     2479.38     2669.21     65.80 o 
   5   2   4      149.71      133.68      5.81 o 
   6   2   4      519.17      503.42     13.72 o 
   7   2   4        0.54       -0.83      2.98 o 
   8   2   4       15.90       12.54      3.75 o 
   9   2   4       77.35       80.29      6.49 o 
  10   2   4      157.34      197.34     20.78 o 
  -9   3   4       18.04       16.38      5.21 o 
  -8   3   4      295.61      290.09     11.92 o 
  -7   3   4      130.89      117.44      6.34 o 
  -6   3   4      677.06      695.89     23.67 o 
  -5   3   4      718.42      686.79     19.87 o 
  -4   3   4       34.66       34.41      2.05 o 
  -3   3   4     1616.17     1517.41     38.05 o 
  -2   3   4       18.20       11.85      0.96 o 
  -1   3   4       56.10       55.38      1.90 o 
   0   3   4        4.79        8.14      0.91 o 
   1   3   4     1717.91     1793.93     41.00 o 
   2   3   4     5767.47     6056.38    152.40 o 
   3   3   4     1514.93     1518.98     43.12 o 
   4   3   4       45.12       36.89      2.92 o 
   5   3   4     1170.20     1185.76     30.41 o 
   6   3   4      615.64      629.15     19.16 o 
   7   3   4       37.88       39.60      4.00 o 
   8   3   4       28.15       27.06      4.26 o 
   9   3   4      304.11      315.44     18.45 o 
  -9   4   4       28.64       35.41      5.27 o 
  -8   4   4        9.83       23.40      8.32 o 
  -7   4   4      184.04      199.17      7.94 o 
  -6   4   4      286.06      300.75     11.79 o 
  -5   4   4        5.76        4.17      1.97 o 
  -4   4   4      497.21      513.72     15.21 o 
  -3   4   4       11.76       15.64      1.65 o 
  -2   4   4      842.95      826.00     21.65 o 
  -1   4   4      162.71      145.22      4.13 o 
   0   4   4     3101.87     3275.03     80.99 o 
   1   4   4     3367.52     3424.39     71.72 o 
   2   4   4     1610.28     1688.39     43.20 o 
   3   4   4      107.46      120.12      4.81 o 
   4   4   4      366.33      383.60     13.04 o 
   5   4   4     1455.14     1476.30     48.69 o 
   6   4   4      962.17      951.34     35.32 o 
   7   4   4        5.43       10.75      4.07 o 
   8   4   4        4.41       12.53      6.71 o 
   9   4   4       71.72       84.62      9.93 o 
  -8   5   4      104.38      122.91      7.49 o 
  -7   5   4      143.95      137.21      7.48 o 
  -6   5   4       23.42       16.16      3.48 o 
  -5   5   4       46.85       47.67      3.17 o 
  -4   5   4      121.57      135.70      7.33 o 
  -3   5   4     1048.06     1018.95     27.74 o 
  -2   5   4      424.28      412.48      9.45 o 
  -1   5   4     1078.13     1112.43     23.86 o 
   0   5   4      632.89      595.08     12.62 o 
   1   5   4        0.70        0.29      0.97 o 
   2   5   4      119.28      128.97      4.95 o 
   3   5   4      846.37      860.55     27.09 o 
   4   5   4     2866.34     2841.08     91.81 o 
   5   5   4      968.39      967.89     32.76 o 
   6   5   4      104.03      104.24      6.33 o 
   7   5   4      329.14      311.54     22.97 o 
   8   5   4       12.28       13.63     15.92 o 
   9   5   4      246.76      244.11     16.29 o 
  -8   6   4       29.22       33.22      5.43 o 
  -7   6   4       44.06       47.23      9.18 o 
  -6   6   4       51.75       48.44      4.86 o 
  -5   6   4      259.58      256.18      8.30 o 
  -4   6   4      857.98      804.07     21.00 o 
  -3   6   4      240.96      249.92      7.69 o 
  -2   6   4        9.72        8.81      1.85 o 
  -1   6   4      132.41      137.68      4.05 o 
   0   6   4      239.93      246.27      6.98 o 
   1   6   4     1239.23     1214.21     28.41 o 
   2   6   4     1379.41     1392.07     45.07 o 
   3   6   4      395.69      369.35     12.31 o 
   4   6   4       29.28       33.46      4.08 o 
   5   6   4        0.89        6.43      3.38 o 
   6   6   4        8.06        3.65      6.11 o 
   7   6   4      238.15      209.94     14.19 o 
   8   6   4      176.41      191.94     25.64 o 
  -7   7   4        6.56        2.30      4.76 o 
  -6   7   4      122.51      103.30      6.69 o 
  -5   7   4      319.94      296.85     10.35 o 
  -4   7   4        1.09       -2.48      2.48 o 
  -3   7   4      244.38      222.78      7.37 o 
  -2   7   4      260.67      243.63      7.44 o 
  -1   7   4     1912.72     2003.23     47.70 o 
   0   7   4     2106.34     2047.58     59.62 o 
   1   7   4      125.40      120.79      5.81 o 
   2   7   4       59.75       59.17      6.98 o 
   3   7   4        1.29        0.30      3.41 o 
   4   7   4      308.04      322.97     14.98 o 
   5   7   4       13.01       13.20      6.71 o 
   6   7   4      142.76      133.25     11.54 o 
   7   7   4      167.64      154.05     12.90 o 
   8   7   4       19.21       12.39     10.69 o 
  -6   8   4       36.32       31.79      5.14 o 
  -5   8   4      180.80      194.88      8.02 o 
  -4   8   4      172.01      156.77      6.77 o 
  -3   8   4      156.01      171.55      6.95 o 
  -2   8   4      906.43      898.81     23.49 o 
  -1   8   4      122.94      116.34      7.42 o 
   0   8   4      131.29      139.65      8.46 o 
   1   8   4        6.53        5.55      4.13 o 
   2   8   4      743.56      698.81     28.15 o 
   3   8   4      570.25      542.55     20.20 o 
   4   8   4       16.57       16.68      7.47 o 
   5   8   4      188.92      148.65     12.67 o 
   6   8   4       20.21       21.27      8.20 o 
   7   8   4       25.88       18.44      9.22 o 
  -5   9   4       10.15       14.71      4.58 o 
  -4   9   4       84.38       87.09      5.44 o 
  -3   9   4      158.48      166.35      9.02 o 
  -2   9   4       13.91       16.72      4.42 o 
  -1   9   4      123.93      118.23      7.39 o 
   0   9   4      296.80      263.07     18.07 o 
   1   9   4      238.97      243.02     13.75 o 
   2   9   4      445.05      438.64     33.74 o 
   3   9   4       49.80       61.47     19.81 o 
   4   9   4        2.17        0.41      7.88 o 
   5   9   4       14.63       11.54      8.70 o 
  -3  10   4       47.80       57.87      7.30 o 
  -2  10   4      172.85      167.68     16.77 o 
  -1  10   4       92.81       87.67     14.70 o 
   0  10   4      143.97      171.61     10.69 o 
   1  10   4        4.87        2.96      4.61 o 
   2  10   4      170.95      170.92     13.77 o 
   3  10   4        3.16       15.59      8.79 o 
   4  10   4       28.58       33.92      9.72 o 
  -1  -9   5        2.40       11.18      9.23 o 
   0  -9   5      162.49      154.80     16.53 o 
   1  -9   5        5.81        2.55      8.63 o 
   2  -9   5      120.74      123.00     10.41 o 
  -4  -8   5       49.90       53.71     11.18 o 
  -3  -8   5       21.78       38.40      9.72 o 
  -2  -8   5       39.31       43.01      9.72 o 
  -1  -8   5      438.42      441.99     20.52 o 
   0  -8   5      172.57      200.62     12.09 o 
   1  -8   5       49.44       57.68      8.26 o 
   2  -8   5       51.49       44.86      7.19 o 
   3  -8   5      154.55      166.15     20.29 o 
   4  -8   5       57.56       68.04      8.76 o 
  -6  -7   5        5.28       10.45     12.39 o 
  -5  -7   5      106.13      121.46      9.10 o 
  -4  -7   5       46.80       52.90      6.51 o 
  -3  -7   5       14.98       21.93      5.43 o 
  -2  -7   5      611.31      650.51     27.57 o 
  -1  -7   5        0.63        0.97      4.55 o 
   0  -7   5        1.33        1.20      4.63 o 
   1  -7   5        7.72        9.79      5.54 o 
   2  -7   5     1070.93     1055.24     49.67 o 
   3  -7   5      448.76      450.08     16.73 o 
   4  -7   5      213.29      203.94     11.35 o 
   5  -7   5      233.97      203.48     17.17 o 
   6  -7   5       84.18       90.49     23.57 o 
  -7  -6   5       24.62       18.23      9.45 o 
  -6  -6   5      301.97      315.94     20.36 o 
  -5  -6   5        3.58        1.59      5.24 o 
  -4  -6   5      191.24      184.47     11.92 o 
  -3  -6   5      144.48      152.80      7.03 o 
  -2  -6   5       57.65       66.26      4.59 o 
  -1  -6   5       15.14       22.92      3.90 o 
   0  -6   5      458.78      456.68     20.19 o 
   1  -6   5      451.37      478.36     16.77 o 
   2  -6   5      742.38      736.53     29.69 o 
   3  -6   5       70.19       59.16      5.93 o 
   4  -6   5      158.68      149.11      7.76 o 
   5  -6   5      261.82      270.53     14.29 o 
   6  -6   5       99.41       98.97     10.12 o 
   7  -6   5       25.04       35.86      5.88 o 
  -7  -5   5      189.45      197.69     15.37 o 
  -6  -5   5       11.35       14.81      6.96 o 
  -5  -5   5       91.32       84.68      7.00 o 
  -4  -5   5      146.14      139.41      6.56 o 
  -3  -5   5      441.38      447.34     14.77 o 
  -2  -5   5      539.36      498.24     14.93 o 
  -1  -5   5       21.21       21.08      2.52 o 
   0  -5   5     1638.62     1632.33     39.34 o 
   1  -5   5      761.61      772.90     23.80 o 
   2  -5   5     1289.90     1295.79     39.10 o 
   3  -5   5      323.96      321.67     17.03 o 
   4  -5   5       54.27       59.78      7.79 o 
   5  -5   5      466.29      479.98     21.26 o 
   6  -5   5        3.19       -3.70      3.70 o 
   7  -5   5        0.46       -4.27      4.27 o 
   8  -5   5        7.18        1.77      5.08 o 
  -8  -4   5       73.68       68.55     10.90 o 
  -7  -4   5        2.84        3.07      7.12 o 
  -6  -4   5      380.86      411.53     16.93 o 
  -5  -4   5        3.65        4.45      4.50 o 
  -4  -4   5     1596.44     1524.29     45.11 o 
  -3  -4   5      359.46      330.05     10.06 o 
  -2  -4   5      147.17      163.62      5.84 o 
  -1  -4   5      700.06      682.52     15.24 o 
   0  -4   5     3120.71     3247.14     76.72 o 
   1  -4   5      963.21      897.88     30.00 o 
   2  -4   5      476.62      521.35     15.58 o 
   3  -4   5      527.82      507.81     16.22 o 
   4  -4   5      369.91      352.45     15.76 o 
   5  -4   5       16.54       13.78      3.43 o 
   6  -4   5       66.19       61.65      5.20 o 
   7  -4   5       34.23       21.30      4.60 o 
   8  -4   5      127.67      137.94     11.19 o 
  -8  -3   5       64.46       66.34     13.24 o 
  -7  -3   5      274.97      275.40     19.72 o 
  -6  -3   5       26.14       22.01      5.35 o 
  -5  -3   5      691.56      666.84     23.33 o 
  -4  -3   5      145.61      150.36      7.11 o 
  -3  -3   5      139.51      133.23      5.83 o 
  -2  -3   5      507.58      483.47     16.46 o 
  -1  -3   5     1504.39     1464.41     33.72 o 
   0  -3   5     2063.17     2080.62     47.72 o 
   1  -3   5      459.12      466.88     10.58 o 
   2  -3   5      164.31      143.29      4.67 o 
   3  -3   5      278.06      294.54     10.08 o 
   4  -3   5      234.86      247.03      9.57 o 
   5  -3   5      311.47      304.68     15.48 o 
   6  -3   5       16.68       23.94      3.60 o 
   7  -3   5      724.81      710.00     24.13 o 
   8  -3   5       40.68       36.83      5.03 o 
   9  -3   5       23.78       23.25      5.03 o 
  -9  -2   5      126.66      107.82     12.39 o 
  -8  -2   5       72.56       67.19      7.42 o 
  -7  -2   5        0.87       -0.97      4.27 o 
  -6  -2   5       98.89       89.37      9.72 o 
  -5  -2   5       30.70       33.89      3.42 o 
  -4  -2   5     1349.59     1316.78     43.63 o 
  -3  -2   5       25.64       16.49      1.93 o 
  -2  -2   5     1638.09     1647.85     47.77 o 
  -1  -2   5     2263.71     2270.72     54.05 o 
   0  -2   5      681.88      731.84     17.17 o 
   1  -2   5      442.29      526.99     11.44 o 
   2  -2   5     1808.39     1941.41     47.95 o 
   3  -2   5     1601.13     1576.59     43.44 o 
   4  -2   5       71.32       49.32      3.08 o 
   5  -2   5      186.07      178.88      6.45 o 
   6  -2   5      559.75      522.78     17.98 o 
   7  -2   5       38.03       39.49      4.38 o 
   8  -2   5       11.72        7.95      3.97 o 
   9  -2   5       13.68       20.79      5.13 o 
  -9  -1   5       26.49       15.56      6.36 o 
  -8  -1   5      207.76      228.72     13.14 o 
  -7  -1   5        0.84        2.67      4.34 o 
  -6  -1   5      227.92      206.41     11.39 o 
  -5  -1   5      951.92      923.50     39.03 o 
  -4  -1   5      320.10      320.09     10.12 o 
  -3  -1   5     2195.81     2175.80     61.70 o 
  -2  -1   5      561.19      581.86     13.52 o 
  -1  -1   5      529.35      503.30     11.73 o 
   0  -1   5     3414.66     3588.18     85.25 o 
   1  -1   5      802.73      810.05     18.86 o 
   2  -1   5      124.27       75.16      2.32 o 
   3  -1   5      116.71      121.74      5.56 o 
   4  -1   5      178.59      189.24      5.74 o 
   5  -1   5       62.18       52.15      2.74 o 
   6  -1   5      233.79      234.93      9.36 o 
   7  -1   5      427.25      395.72     14.44 o 
   8  -1   5       66.13       65.04      5.40 o 
   9  -1   5      116.84      127.56      6.57 o 
  -9   0   5      119.61      149.18     11.30 o 
  -8   0   5       30.42       27.98      6.44 o 
  -7   0   5      280.57      264.07     13.89 o 
  -6   0   5      187.85      182.00     10.39 o 
  -5   0   5        5.34        6.12      1.52 o 
  -4   0   5      337.19      340.63      9.11 o 
  -3   0   5       17.78       25.45      1.31 o 
  -2   0   5     2783.04     2753.41     62.63 o 
  -1   0   5     4052.28     3989.55     90.76 o 
   0   0   5     2212.01     2209.94     50.14 o 
   1   0   5     6674.03     6761.89    153.60 o 
   2   0   5       99.23      129.96      4.00 o 
   3   0   5      630.16      669.09     19.46 o 
   4   0   5      325.35      322.29      8.80 o 
   5   0   5      571.00      548.53     16.29 o 
   6   0   5      748.20      735.40     21.62 o 
   7   0   5        3.83       -1.60      2.98 o 
   8   0   5       18.90       24.95      5.33 o 
   9   0   5        0.88        2.28      5.01 o 
  10   0   5      165.68      144.10      8.80 o 
  -9   1   5        3.26        9.50      5.69 o 
  -8   1   5       38.75       34.62      5.88 o 
  -7   1   5      108.75       96.35      7.41 o 
  -6   1   5       45.07       53.45      3.79 o 
  -5   1   5       57.90       52.38      2.92 o 
  -4   1   5      536.93      521.89     15.38 o 
  -3   1   5     1432.35     1345.26     37.97 o 
  -2   1   5      786.69      788.67     20.42 o 
  -1   1   5      862.85      904.97     19.19 o 
   0   1   5       77.37       70.72      2.28 o 
   1   1   5      186.27      253.90      6.09 o 
   2   1   5     5226.49     5456.32    135.02 o 
   3   1   5      738.24      750.80     19.21 o 
   4   1   5     3619.00     3862.55    106.43 o 
   5   1   5     1081.14     1092.86     27.73 o 
   6   1   5      700.41      694.92     18.35 o 
   7   1   5       65.18       68.73      3.95 o 
   8   1   5       39.97       33.99      5.12 o 
   9   1   5      218.63      224.34     10.65 o 
  10   1   5        9.98       13.56      5.51 o 
  -9   2   5        4.49       -4.17      5.95 o 
  -8   2   5        2.41       -1.21      4.78 o 
  -7   2   5      682.36      710.08     24.35 o 
  -6   2   5       58.79       66.50      4.38 o 
  -5   2   5       43.95       41.02      2.84 o 
  -4   2   5      833.01      820.78     21.04 o 
  -3   2   5        2.50        1.64      1.60 o 
  -2   2   5       62.52       92.31      3.03 o 
  -1   2   5       61.16       66.80      2.17 o 
   0   2   5     1081.75     1070.49     24.62 o 
   1   2   5     5071.11     5360.25    111.52 o 
   2   2   5     2117.91     2340.86     49.35 o 
   3   2   5      667.24      611.43     14.41 o 
   4   2   5      345.52      418.04     10.23 o 
   5   2   5     1043.98     1061.40     27.03 o 
   6   2   5      112.92      105.97      4.48 o 
   7   2   5      178.63      182.55      7.66 o 
   8   2   5      243.89      249.74      9.86 o 
   9   2   5       36.61       25.00      4.75 o 
  -9   3   5       10.68       14.77      6.29 o 
  -8   3   5      139.97      159.96      8.08 o 
  -7   3   5       55.62       65.74      4.95 o 
  -6   3   5      140.63      143.92      7.00 o 
  -5   3   5      871.64      835.58     28.14 o 
  -4   3   5      700.32      667.75     17.22 o 
  -3   3   5      530.79      538.72     13.97 o 
  -2   3   5      552.11      518.72     12.46 o 
  -1   3   5     2530.85     2630.58     60.18 o 
   0   3   5     2156.81     2342.48     53.57 o 
   1   3   5      195.25      198.58      4.96 o 
   2   3   5     2277.99     2671.15     61.06 o 
   3   3   5       47.96       44.10      1.89 o 
   4   3   5     3423.58     3444.64     77.92 o 
   5   3   5      206.95      192.07      7.37 o 
   6   3   5        4.36        1.38      2.87 o 
   7   3   5      449.85      450.82     14.76 o 
   8   3   5      319.40      316.97     11.78 o 
   9   3   5        0.70        2.75      5.55 o 
  -9   4   5      131.46      125.69      9.98 o 
  -8   4   5        2.27        1.94      3.92 o 
  -7   4   5       10.77       13.72      3.86 o 
  -6   4   5        6.10        3.66      3.05 o 
  -5   4   5      724.65      702.40     24.08 o 
  -4   4   5      993.20      958.23     27.31 o 
  -3   4   5      308.36      305.59      9.14 o 
  -2   4   5     1817.56     2065.30     46.04 o 
  -1   4   5        1.75        1.47      1.05 o 
   0   4   5     1303.92     1347.95     31.27 o 
   1   4   5       32.72       22.31      1.35 o 
   2   4   5      905.63      882.20     24.19 o 
   3   4   5     2436.31     2422.95     68.06 o 
   4   4   5       33.74       25.68      3.06 o 
   5   4   5       77.88       83.45      6.39 o 
   6   4   5      151.71      156.98      7.89 o 
   7   4   5      494.77      475.17     17.91 o 
   8   4   5       23.18       16.20      4.84 o 
   9   4   5       26.89       20.25      8.11 o 
  -8   5   5        6.72        9.76      4.33 o 
  -7   5   5        2.00        2.89      3.43 o 
  -6   5   5      243.80      256.78     16.46 o 
  -5   5   5      254.78      257.19     12.76 o 
  -4   5   5        1.51       -2.03      2.14 o 
  -3   5   5        8.72       14.29      2.07 o 
  -2   5   5      544.03      551.64     13.41 o 
  -1   5   5     1877.02     1784.64     41.11 o 
   0   5   5      746.69      739.91     17.66 o 
   1   5   5     1027.28     1036.93     22.26 o 
   2   5   5      133.65      113.71      5.81 o 
   3   5   5       20.89       18.65      4.84 o 
   4   5   5      494.97      466.25     17.03 o 
   5   5   5       77.98       71.20      5.84 o 
   6   5   5       23.79       32.30      6.18 o 
   7   5   5      493.34      507.22     19.18 o 
   8   5   5        5.71       10.39      7.24 o 
   9   5   5       59.46       66.45     10.04 o 
  -8   6   5        3.61       -1.84      5.64 o 
  -7   6   5      153.23      153.59      8.22 o 
  -6   6   5       24.91       20.36      3.74 o 
  -5   6   5       32.56       26.18      3.46 o 
  -4   6   5      216.39      205.42      6.92 o 
  -3   6   5      410.23      414.34     11.57 o 
  -2   6   5     1071.55     1077.24     25.38 o 
  -1   6   5       98.92       97.08      3.29 o 
   0   6   5        3.43        2.05      1.30 o 
   1   6   5       60.24       64.56      3.76 o 
   2   6   5     2441.11     2485.06     71.25 o 
   3   6   5       98.44      107.20      4.88 o 
   4   6   5      108.12      106.17      6.20 o 
   5   6   5     1094.25     1062.14     39.03 o 
   6   6   5       36.63       38.44      4.95 o 
   7   6   5        0.02        2.15      6.83 o 
   8   6   5       30.89       30.52      8.54 o 
  -7   7   5       15.53       13.69      5.07 o 
  -6   7   5      115.22      126.81      7.37 o 
  -5   7   5       88.96       86.46      5.90 o 
  -4   7   5      109.37      108.73      4.96 o 
  -3   7   5      501.09      499.40     13.83 o 
  -2   7   5      253.05      265.69      8.94 o 
  -1   7   5      643.46      608.59     15.59 o 
   0   7   5      787.94      785.61     21.02 o 
   1   7   5      798.67      790.54     34.59 o 
   2   7   5       50.24       59.37      4.40 o 
   3   7   5       23.85       34.12      4.43 o 
   4   7   5      126.62      117.43      6.96 o 
   5   7   5       19.76       13.35      4.54 o 
   6   7   5       66.46       75.69     10.81 o 
   7   7   5       72.48       61.59     10.81 o 
  -6   8   5        3.24        0.67      4.64 o 
  -5   8   5       32.43       35.76      4.84 o 
  -4   8   5       92.22       90.95      5.15 o 
  -3   8   5      242.80      245.77      8.24 o 
  -2   8   5      660.78      641.28     17.33 o 
  -1   8   5        7.34        7.02      2.56 o 
   0   8   5      535.87      528.61     25.99 o 
   1   8   5      264.16      259.22     11.40 o 
   2   8   5       87.32      100.45      6.49 o 
   3   8   5       51.84       39.94      5.01 o 
   4   8   5      191.71      188.04      9.70 o 
   5   8   5      373.31      364.37     24.91 o 
   6   8   5        3.71       -1.42      7.99 o 
   7   8   5      239.11      243.76     31.96 o 
  -5   9   5        3.12       -1.77      5.69 o 
  -4   9   5      307.98      306.61     10.94 o 
  -3   9   5       34.22       40.11      7.33 o 
  -2   9   5      126.61      126.05      7.88 o 
  -1   9   5      163.01      169.56      9.23 o 
   0   9   5        1.39        1.59      4.25 o 
   1   9   5      145.97      156.06      8.62 o 
   2   9   5       56.18       61.59      5.95 o 
   3   9   5      276.46      289.74     12.97 o 
   4   9   5      191.83      190.65     22.84 o 
   5   9   5        3.50       10.08      8.62 o 
  -3  10   5        0.39        4.17      5.88 o 
  -2  10   5        0.51        2.75      5.20 o 
  -1  10   5      133.60      156.02     19.08 o 
   0  10   5      469.08      494.48     21.04 o 
   1  10   5       37.31       38.99      6.04 o 
   2  10   5      144.41      158.23     12.03 o 
   3  10   5      152.22      130.70     12.76 o 
   4  10   5       23.57       41.23      9.85 o 
  -3  -8   6       69.68       59.05     10.94 o 
  -2  -8   6        2.41        8.99      8.26 o 
  -1  -8   6       34.05       40.50      6.87 o 
   0  -8   6       34.76       37.84      6.80 o 
   1  -8   6      554.95      571.47     25.85 o 
   2  -8   6        3.58        0.62      6.33 o 
   3  -8   6        7.63       12.12      4.82 o 
   4  -8   6       12.70       19.03      6.61 o 
  -5  -7   6        3.26        8.99      8.32 o 
  -4  -7   6        9.25       11.15      5.72 o 
  -3  -7   6       96.94      115.19     12.64 o 
  -2  -7   6       61.89       77.96      7.37 o 
  -1  -7   6       71.33       91.42      7.99 o 
   0  -7   6      391.05      337.07     24.30 o 
   1  -7   6       24.78       23.93      5.81 o 
   2  -7   6       14.26       11.87      4.01 o 
   3  -7   6       55.49       51.29      5.42 o 
   4  -7   6      178.06      179.21      9.39 o 
   5  -7   6       86.30       85.22      7.15 o 
  -6  -6   6        4.28       -7.73      7.73 o 
  -5  -6   6        5.84        0.12      7.05 o 
  -4  -6   6      336.88      374.29     16.25 o 
  -3  -6   6       75.29       69.42      5.07 o 
  -2  -6   6      173.40      174.58      7.63 o 
  -1  -6   6      174.84      191.21     10.82 o 
   0  -6   6       29.70       39.10      5.49 o 
   1  -6   6       26.03       30.02      3.80 o 
   2  -6   6      298.17      291.79     11.82 o 
   3  -6   6      668.33      654.27     42.53 o 
   4  -6   6       20.49       23.42      4.65 o 
   5  -6   6        5.48        4.04      4.51 o 
   6  -6   6      116.04      128.36     13.12 o 
   7  -6   6        3.74        5.75      6.55 o 
  -7  -5   6       15.28       15.30      8.20 o 
  -6  -5   6       90.38       92.67     10.74 o 
  -5  -5   6      224.19      225.88     11.04 o 
  -4  -5   6       44.82       40.89      4.26 o 
  -3  -5   6       32.25       39.56      4.89 o 
  -2  -5   6       21.73       19.50      2.96 o 
  -1  -5   6       95.23      112.24      5.37 o 
   0  -5   6     1117.91     1121.52     35.82 o 
   1  -5   6      635.49      617.45     19.50 o 
   2  -5   6        5.99        4.10      2.71 o 
   3  -5   6       44.59       33.09      4.11 o 
   4  -5   6       22.53       23.31      3.95 o 
   5  -5   6       15.94       15.37      4.25 o 
   6  -5   6      103.42      109.01     12.64 o 
   7  -5   6      230.20      245.69     20.90 o 
  -8  -4   6       44.96       40.62     10.22 o 
  -7  -4   6       10.96        9.04      8.99 o 
  -6  -4   6      235.29      225.97     16.20 o 
  -5  -4   6        1.83        3.52      3.81 o 
  -4  -4   6        2.36        2.73      2.93 o 
  -3  -4   6      358.14      356.83     10.82 o 
  -2  -4   6     3788.80     3765.25    102.51 o 
  -1  -4   6     1323.22     1256.84     28.42 o 
   0  -4   6       37.84       29.12      1.91 o 
   1  -4   6       13.85       16.28      2.15 o 
   2  -4   6       44.20       47.20      3.16 o 
   3  -4   6      618.60      608.33     20.55 o 
   4  -4   6      380.38      393.00     19.26 o 
   5  -4   6      182.01      170.25     11.77 o 
   6  -4   6      462.97      481.18     31.35 o 
   7  -4   6       23.87       21.29      4.74 o 
   8  -4   6       18.80       10.69      5.67 o 
  -8  -3   6       29.74       33.38      9.35 o 
  -7  -3   6      165.62      144.10      8.78 o 
  -6  -3   6       53.85       61.66      6.16 o 
  -5  -3   6       12.86       25.19      5.22 o 
  -4  -3   6      641.61      653.46     22.75 o 
  -3  -3   6     2618.68     2554.22     72.91 o 
  -2  -3   6        6.80        9.58      1.68 o 
  -1  -3   6        7.62        4.28      1.21 o 
   0  -3   6       76.19      106.21      3.86 o 
   1  -3   6      988.69      966.15     22.66 o 
   2  -3   6      898.66      958.06     25.45 o 
   3  -3   6      167.26      183.98     12.76 o 
   4  -3   6        3.90        6.60      2.82 o 
   5  -3   6      199.76      184.29      6.93 o 
   6  -3   6      146.22      139.46      7.91 o 
   7  -3   6      125.37      119.82      6.85 o 
   8  -3   6       20.18       18.70      4.61 o 
   9  -3   6      407.63      387.40     17.18 o 
  -9  -2   6        1.24       -4.13     12.64 o 
  -8  -2   6        1.76        1.33      5.66 o 
  -7  -2   6       78.29       86.20      7.70 o 
  -6  -2   6      225.20      242.71     15.55 o 
  -5  -2   6       27.57       30.59      6.56 o 
  -4  -2   6       66.33       61.20      3.96 o 
  -3  -2   6       19.89       18.27      2.32 o 
  -2  -2   6     2987.71     3044.21     87.59 o 
  -1  -2   6      469.89      455.41     12.39 o 
   0  -2   6     2579.34     2627.57     62.24 o 
   1  -2   6     2086.16     2062.78     47.14 o 
   2  -2   6      198.32      238.77      6.17 o 
   3  -2   6        1.32        0.63      1.78 o 
   4  -2   6       33.27       33.72      3.20 o 
   5  -2   6      972.04      938.82     37.06 o 
   6  -2   6      151.88      135.31     11.30 o 
   7  -2   6        3.97        2.63      3.46 o 
   8  -2   6      114.05      109.49      9.42 o 
   9  -2   6       16.31       11.49      4.96 o 
  -9  -1   6        2.53       -0.81      6.37 o 
  -8  -1   6      247.46      261.09     14.77 o 
  -7  -1   6       85.64       76.53      7.01 o 
  -6  -1   6       42.15       58.26      5.88 o 
  -5  -1   6      183.07      161.46      9.17 o 
  -4  -1   6      626.77      624.09     21.31 o 
  -3  -1   6     1195.19     1130.59     32.29 o 
  -2  -1   6      991.88      990.68     23.94 o 
  -1  -1   6     2857.19     2961.78     70.67 o 
   0  -1   6      124.29      206.73      7.32 o 
   1  -1   6     2923.18     2952.70     67.48 o 
   2  -1   6     1011.26     1010.23     25.98 o 
   3  -1   6     1181.73     1208.56     30.51 o 
   4  -1   6     1778.85     1733.64     46.20 o 
   5  -1   6       92.83       87.36      6.79 o 
   6  -1   6       41.36       39.94      3.88 o 
   7  -1   6       57.75       49.41      4.59 o 
   8  -1   6       57.68       52.95      5.15 o 
   9  -1   6      116.99      113.27      6.50 o 
  -9   0   6      126.03      116.98      9.71 o 
  -8   0   6       13.21       13.75      5.66 o 
  -7   0   6      129.50      147.17      9.58 o 
  -6   0   6       16.66       21.06      5.83 o 
  -5   0   6     1041.59      977.47     41.31 o 
  -4   0   6      697.60      695.71     21.57 o 
  -3   0   6      311.21      302.19      9.25 o 
  -2   0   6      920.84      969.77     22.36 o 
  -1   0   6        2.32        2.50      1.20 o 
   0   0   6      218.19      159.45      4.82 o 
   1   0   6     1583.38     1591.41     39.42 o 
   2   0   6     1604.72     1610.95     37.09 o 
   3   0   6     2410.28     2399.80     65.93 o 
   4   0   6        8.98       10.01      1.56 o 
   5   0   6      453.81      477.02     13.63 o 
   6   0   6       96.72       96.63      4.82 o 
   7   0   6      538.85      520.82     18.19 o 
   8   0   6      386.95      391.50     12.92 o 
   9   0   6        7.01        2.20      6.13 o 
  -9   1   6       79.27       96.10      9.03 o 
  -8   1   6      268.12      321.32     16.93 o 
  -7   1   6        3.35        1.76      4.67 o 
  -6   1   6      438.36      435.14     20.41 o 
  -5   1   6       58.16       60.11      3.79 o 
  -4   1   6      926.75      911.98     26.05 o 
  -3   1   6      124.06      122.99      4.45 o 
  -2   1   6      668.65      627.10     16.37 o 
  -1   1   6     1042.36      959.54     20.46 o 
   0   1   6     2394.51     2502.42     56.81 o 
   1   1   6        9.66       20.45      1.26 o 
   2   1   6      320.47      302.58      7.47 o 
   3   1   6       12.69       10.24      1.47 o 
   4   1   6     2710.48     2926.32     72.87 o 
   5   1   6       25.12       25.14      1.89 o 
   6   1   6     1000.19      972.77     25.07 o 
   7   1   6      160.56      159.49      6.18 o 
   8   1   6       24.05       20.61      4.64 o 
   9   1   6       30.88       35.47      5.63 o 
  -9   2   6      104.22      125.34     12.03 o 
  -8   2   6        1.20        2.63      5.08 o 
  -7   2   6       30.06       38.20     10.45 o 
  -6   2   6       43.80       42.19      3.81 o 
  -5   2   6     1688.31     1636.92     53.27 o 
  -4   2   6      745.97      703.49     22.00 o 
  -3   2   6      783.63      757.42     21.97 o 
  -2   2   6      367.39      315.45      8.68 o 
  -1   2   6      201.77      204.49      5.30 o 
   0   2   6      337.23      347.69     10.05 o 
   1   2   6       49.46       63.57      2.05 o 
   2   2   6     3425.72     3559.49     74.40 o 
   3   2   6     2653.53     2655.96     60.16 o 
   4   2   6       22.55       33.57      2.00 o 
   5   2   6     1049.73     1017.48     24.87 o 
   6   2   6       62.68       63.25      4.33 o 
   7   2   6      383.26      393.45     13.22 o 
   8   2   6       32.55       32.70      4.57 o 
   9   2   6      140.53      133.67     18.73 o 
  -9   3   6       67.45       70.54     13.37 o 
  -8   3   6        3.46        9.39      5.00 o 
  -7   3   6        7.88        3.00      4.05 o 
  -6   3   6      581.49      566.98     20.79 o 
  -5   3   6       61.86       48.78      3.96 o 
  -4   3   6      127.22      127.33      5.84 o 
  -3   3   6      689.98      663.57     17.23 o 
  -2   3   6      682.91      648.60     17.15 o 
  -1   3   6     1083.58     1063.23     24.74 o 
   0   3   6     4741.95     5208.16    117.59 o 
   1   3   6     1687.69     1654.27     37.99 o 
   2   3   6     1024.20     1041.57     22.22 o 
   3   3   6      346.21      371.20      9.14 o 
   4   3   6       13.95       14.07      2.32 o 
   5   3   6        3.71        4.95      2.62 o 
   6   3   6     1604.11     1628.49     46.37 o 
   7   3   6       34.33       41.99      4.39 o 
   8   3   6      283.60      307.65     15.29 o 
   9   3   6      146.96      154.29     12.35 o 
  -9   4   6        0.83       -9.23     10.45 o 
  -8   4   6       23.51       25.08      4.67 o 
  -7   4   6      333.28      348.34     15.84 o 
  -6   4   6       32.52       31.28      6.69 o 
  -5   4   6        0.44        0.00      2.76 o 
  -4   4   6       81.80       93.08      6.30 o 
  -3   4   6      818.16      824.67     22.66 o 
  -2   4   6     3119.70     3053.69     78.51 o 
  -1   4   6      391.75      357.65      9.00 o 
   0   4   6      207.43      175.33      4.97 o 
   1   4   6      326.27      358.30      8.64 o 
   2   4   6     1610.59     1636.42     39.46 o 
   3   4   6       24.00       28.76      3.39 o 
   4   4   6      463.03      446.62     16.25 o 
   5   4   6     2236.47     2202.24     71.82 o 
   6   4   6      207.47      208.56      9.81 o 
   7   4   6      445.92      425.55     16.51 o 
   8   4   6        1.34       -4.43      4.59 o 
   9   4   6      139.24      138.15     12.15 o 
  -8   5   6       21.73        8.49      4.53 o 
  -7   5   6       32.57       41.54      4.88 o 
  -6   5   6       59.81       62.43      4.98 o 
  -5   5   6       80.37       83.58      6.47 o 
  -4   5   6     1255.39     1271.14     41.91 o 
  -3   5   6     1210.97     1166.85     30.12 o 
  -2   5   6        5.79        7.21      1.55 o 
  -1   5   6      602.30      645.21     15.51 o 
   0   5   6      729.49      774.02     22.35 o 
   1   5   6     1835.62     1778.02     46.73 o 
   2   5   6      536.21      533.75     14.60 o 
   3   5   6     1117.00     1122.73     35.41 o 
   4   5   6       11.02        8.75      4.41 o 
   5   5   6       18.68       17.85      3.64 o 
   6   5   6        2.43       -3.30      3.92 o 
   7   5   6       15.40       12.63      4.98 o 
   8   5   6      233.77      265.26     23.09 o 
   9   5   6      123.56      126.09     12.20 o 
  -8   6   6       44.06       49.85      6.00 o 
  -7   6   6       34.75       37.38      5.13 o 
  -6   6   6      149.22      141.23      6.70 o 
  -5   6   6      371.83      350.31     17.61 o 
  -4   6   6      257.32      254.17     10.40 o 
  -3   6   6        4.25        2.50      2.36 o 
  -2   6   6      424.94      412.09     11.63 o 
  -1   6   6     1260.60     1225.84     35.92 o 
   0   6   6     3789.15     3748.18     84.97 o 
   1   6   6      378.31      365.21      9.23 o 
   2   6   6      184.75      183.63      8.22 o 
   3   6   6      470.84      470.03     14.92 o 
   4   6   6      184.50      188.66      8.99 o 
   5   6   6      356.08      329.30     13.38 o 
   6   6   6      114.94      114.59      7.21 o 
   7   6   6      375.61      395.78     21.49 o 
   8   6   6        6.11       14.07      8.22 o 
  -7   7   6       22.96       17.02      5.13 o 
  -6   7   6       33.02       32.29      4.81 o 
  -5   7   6       14.20       11.71      5.54 o 
  -4   7   6      162.09      172.00      7.22 o 
  -3   7   6      543.20      513.05     14.23 o 
  -2   7   6      857.56      881.81     21.85 o 
  -1   7   6     1077.54     1007.92     29.38 o 
   0   7   6      129.16      144.58      6.16 o 
   1   7   6       39.97       47.02      4.75 o 
   2   7   6       27.66       25.16      3.58 o 
   3   7   6     2126.12     2016.25     66.25 o 
   4   7   6      229.73      224.05     10.41 o 
   5   7   6      246.36      266.82     11.95 o 
   6   7   6      150.20      137.90      8.27 o 
   7   7   6        7.38       20.10      8.27 o 
  -6   8   6       10.95       13.01      4.97 o 
  -5   8   6      343.22      346.17     13.77 o 
  -4   8   6      455.25      422.18     17.78 o 
  -3   8   6        6.64       12.66      3.06 o 
  -2   8   6       16.27       14.87      3.15 o 
  -1   8   6       47.89       52.14      5.27 o 
   0   8   6      169.21      156.50      8.42 o 
   1   8   6      175.10      177.22      9.04 o 
   2   8   6      770.66      759.94     27.02 o 
   3   8   6      441.55      406.86     16.11 o 
   4   8   6        1.23        4.94      4.43 o 
   5   8   6       29.92       27.93      5.34 o 
   6   8   6       83.03       68.75     10.16 o 
   7   8   6       95.10       84.99     11.44 o 
  -5   9   6       21.04       26.87      9.30 o 
  -4   9   6       16.97       11.50      4.49 o 
  -3   9   6        1.84        1.30      3.25 o 
  -2   9   6      281.68      290.35     12.86 o 
  -1   9   6      165.53      168.20     15.34 o 
   0   9   6       27.24       22.99      4.98 o 
   1   9   6      372.19      351.86     26.00 o 
   2   9   6        1.83        3.14      4.38 o 
   3   9   6      106.09      103.43      7.43 o 
   4   9   6        2.25        6.91      4.76 o 
   5   9   6      433.31      422.88     30.38 o 
  -3  10   6      271.30      291.74     15.76 o 
  -2  10   6       70.08       66.15      7.36 o 
  -1  10   6       13.33        8.71      5.35 o 
   0  10   6       26.86       39.66      6.75 o 
   1  10   6       11.30       11.11      5.14 o 
   2  10   6       70.68       80.94      7.62 o 
   3  10   6       92.06      101.76      7.74 o 
   4  10   6      182.83      183.70     15.09 o 
  -2  -8   7       95.87      110.57     13.85 o 
  -1  -8   7      318.12      353.83     18.02 o 
   0  -8   7       60.42       67.31     12.27 o 
   1  -8   7       11.30       21.89      6.75 o 
   2  -8   7       13.83       14.10     12.15 o 
   3  -8   7      376.43      357.27     19.05 o 
  -3  -7   7      236.27      266.35     20.41 o 
  -2  -7   7        0.10       -3.06      5.05 o 
  -1  -7   7      280.03      305.66     18.10 o 
   0  -7   7       62.88       71.81      7.82 o 
   1  -7   7      142.85      154.03     10.54 o 
   2  -7   7      259.22      259.06     20.17 o 
   3  -7   7        1.38        0.47      4.35 o 
   4  -7   7        2.16        0.96      4.66 o 
   5  -7   7       31.11       29.46      5.90 o 
  -6  -6   7      225.23      233.76     25.27 o 
  -5  -6   7        7.09       -0.73      7.56 o 
  -4  -6   7        6.81        3.80      6.60 o 
  -3  -6   7      164.07      165.92      7.78 o 
  -2  -6   7      615.92      642.70     36.21 o 
  -1  -6   7      182.71      207.84     11.76 o 
   0  -6   7      204.89      216.24     12.09 o 
   1  -6   7      209.60      211.41     12.19 o 
   2  -6   7       77.97       82.91      9.00 o 
   3  -6   7      222.54      228.73     15.40 o 
   4  -6   7       24.15       24.14      4.75 o 
   5  -6   7      292.33      291.73     20.66 o 
   6  -6   7       41.13       40.31      5.80 o 
  -7  -5   7        7.76       15.69      9.02 o 
  -6  -5   7       87.28       95.69     11.08 o 
  -5  -5   7       38.98       38.48      5.36 o 
  -4  -5   7      542.61      522.25     28.93 o 
  -3  -5   7      977.74      976.63     33.38 o 
  -2  -5   7      368.27      364.74     15.15 o 
  -1  -5   7      347.66      354.56     16.73 o 
   0  -5   7      457.43      454.43     20.10 o 
   1  -5   7      842.60      856.59     28.01 o 
   2  -5   7      166.60      164.46      7.26 o 
   3  -5   7       67.23       65.85      5.05 o 
   4  -5   7      290.79      299.64     26.73 o 
   5  -5   7       74.13       75.71     13.20 o 
   6  -5   7       80.09       64.95      4.96 o 
   7  -5   7       27.75       28.08      5.59 o 
  -7  -4   7       32.32       33.59      8.85 o 
  -6  -4   7      106.74      102.58      9.86 o 
  -5  -4   7        8.59        9.79      4.30 o 
  -4  -4   7      625.33      588.28     27.28 o 
  -3  -4   7       44.65       40.26      4.07 o 
  -2  -4   7      720.71      725.27     23.25 o 
  -1  -4   7      632.28      636.14     20.87 o 
   0  -4   7      467.57      478.42     13.23 o 
   1  -4   7      649.98      618.50     19.32 o 
   2  -4   7      331.97      346.32     12.80 o 
   3  -4   7      115.06      107.12      8.18 o 
   4  -4   7       43.92       38.61      4.43 o 
   5  -4   7      122.07      120.70      7.24 o 
   6  -4   7       24.49       23.23      6.50 o 
   7  -4   7      103.62       93.23      6.74 o 
   8  -4   7      237.23      213.05     23.87 o 
  -8  -3   7      182.67      165.72     27.34 o 
  -7  -3   7       11.86        7.91      5.81 o 
  -6  -3   7       52.87       52.54      6.51 o 
  -5  -3   7      709.09      673.53     29.78 o 
  -4  -3   7     1330.53     1335.12     55.95 o 
  -3  -3   7      576.87      557.83     17.00 o 
  -2  -3   7       17.40       22.27      2.90 o 
  -1  -3   7     1166.20     1200.83     29.06 o 
   0  -3   7      162.64      144.45      4.35 o 
   1  -3   7       24.84       25.77      1.83 o 
   2  -3   7       39.33       39.09      2.75 o 
   3  -3   7      264.95      260.28      9.28 o 
   4  -3   7     1023.13      952.31     37.43 o 
   5  -3   7      142.24      126.84      6.60 o 
   6  -3   7       71.57       66.59      5.19 o 
   7  -3   7      484.01      453.48     51.88 o 
   8  -3   7       28.68       28.52      5.42 o 
  -8  -2   7        0.13        1.86      5.92 o 
  -7  -2   7       25.03       23.39      5.92 o 
  -6  -2   7      445.76      449.54     20.99 o 
  -5  -2   7      694.55      725.39     31.69 o 
  -4  -2   7      370.48      364.18     17.13 o 
  -3  -2   7      194.34      205.29      7.78 o 
  -2  -2   7      480.94      476.72     13.81 o 
  -1  -2   7      109.14      120.88      3.69 o 
   0  -2   7      898.06      935.24     21.79 o 
   1  -2   7       65.56       55.27      2.34 o 
   2  -2   7      676.15      642.54     15.39 o 
   3  -2   7     1687.22     1621.05     48.30 o 
   4  -2   7       51.29       62.84      6.68 o 
   5  -2   7      122.08      114.81      5.95 o 
   6  -2   7        1.89       -0.82      3.92 o 
   7  -2   7      611.06      570.55     24.81 o 
   8  -2   7       80.70       76.64      9.59 o 
   9  -2   7       43.70       40.70      9.25 o 
  -8  -1   7       86.35       86.27      8.54 o 
  -7  -1   7        6.56       13.62      6.68 o 
  -6  -1   7      493.84      525.81     24.14 o 
  -5  -1   7      197.12      200.45     11.21 o 
  -4  -1   7       82.37       83.84      6.68 o 
  -3  -1   7      224.46      228.27      8.24 o 
  -2  -1   7      213.63      203.42      6.69 o 
  -1  -1   7     1267.83     1252.17     35.18 o 
   0  -1   7      176.12      137.96      4.36 o 
   1  -1   7     3271.21     3306.54     75.26 o 
   2  -1   7     3232.02     3384.00     77.46 o 
   3  -1   7      194.19      201.24      8.41 o 
   4  -1   7       14.35       16.76      7.50 o 
   5  -1   7      280.95      250.80      9.75 o 
   6  -1   7      909.19      895.14     29.33 o 
   7  -1   7      127.44      118.38     11.79 o 
   8  -1   7      143.97      141.16     12.99 o 
   9  -1   7       40.95       50.68      6.29 o 
  -9   0   7       11.11       18.37      6.87 o 
  -8   0   7        3.37       -2.68      5.55 o 
  -7   0   7      445.59      425.56     20.62 o 
  -6   0   7       62.56       67.72      6.47 o 
  -5   0   7        1.34        1.85      3.55 o 
  -4   0   7      597.48      633.43     27.57 o 
  -3   0   7     1595.47     1590.84     48.35 o 
  -2   0   7      181.41      132.66      4.56 o 
  -1   0   7      328.69      337.70      9.07 o 
   0   0   7      300.11      333.51      8.26 o 
   1   0   7      923.23      949.31     21.98 o 
   2   0   7      313.17      298.90      7.61 o 
   3   0   7      352.91      359.25      9.86 o 
   4   0   7     1002.78     1024.96     28.07 o 
   5   0   7     2410.89     2387.05     66.71 o 
   6   0   7      140.51      131.34      6.70 o 
   7   0   7        7.08        6.69      3.56 o 
   8   0   7      120.52      110.18      7.12 o 
   9   0   7      150.03      162.35      9.27 o 
  -9   1   7        1.13        1.47      6.11 o 
  -8   1   7      174.80      171.47     11.33 o 
  -7   1   7       33.97       40.96      6.44 o 
  -6   1   7      752.27      759.44     33.21 o 
  -5   1   7      248.07      246.85      9.74 o 
  -4   1   7      171.18      147.27      6.31 o 
  -3   1   7      163.55      144.75      5.11 o 
  -2   1   7       52.68       71.14      2.74 o 
  -1   1   7      165.32      163.16      4.60 o 
   0   1   7      529.02      512.00     14.48 o 
   1   1   7     2284.43     2215.00     50.62 o 
   2   1   7     2719.14     2989.52     68.10 o 
   3   1   7       72.57       65.96      3.84 o 
   4   1   7     1425.13     1447.16     39.05 o 
   5   1   7      168.57      166.42      6.65 o 
   6   1   7      544.97      560.77     15.40 o 
   7   1   7       32.55       30.76      4.46 o 
   8   1   7      219.89      217.53     10.24 o 
   9   1   7        9.47        7.39      4.89 o 
  -9   2   7       13.39        2.55      6.20 o 
  -8   2   7       89.54       87.11      8.29 o 
  -7   2   7      434.71      438.37     21.30 o 
  -6   2   7       39.16       34.86      5.70 o 
  -5   2   7      953.57      885.39     29.64 o 
  -4   2   7      201.61      199.93      8.07 o 
  -3   2   7      397.39      373.78     11.44 o 
  -2   2   7     1894.01     1860.69     49.96 o 
  -1   2   7      958.70      905.76     21.18 o 
   0   2   7     2239.40     2345.75     49.30 o 
   1   2   7      539.79      571.15     12.52 o 
   2   2   7     1039.77     1200.10     26.59 o 
   3   2   7       90.45       95.80      3.27 o 
   4   2   7     1122.60     1125.03     27.49 o 
   5   2   7     1130.69     1196.60     30.51 o 
   6   2   7       64.45       56.39      4.74 o 
   7   2   7      480.87      454.78     20.20 o 
   8   2   7       15.38       17.69      4.42 o 
   9   2   7       72.38       73.49      6.99 o 
  -9   3   7       38.09       40.34      7.60 o 
  -8   3   7      133.33      143.05     10.39 o 
  -7   3   7       16.02       16.10      5.48 o 
  -6   3   7        2.65        5.07      3.27 o 
  -5   3   7        5.26        3.57      2.78 o 
  -4   3   7     1379.73     1284.27     42.04 o 
  -3   3   7      825.25      828.38     26.00 o 
  -2   3   7     1940.16     2003.50     46.29 o 
  -1   3   7     2085.32     2125.49     49.02 o 
   0   3   7     1563.66     1683.69     39.66 o 
   1   3   7      359.52      330.40      9.02 o 
   2   3   7       47.30       41.42      1.77 o 
   3   3   7      833.42      769.63     18.17 o 
   4   3   7     1146.25     1141.47     28.96 o 
   5   3   7        5.68        4.16      2.69 o 
   6   3   7      124.09      114.36     11.26 o 
   7   3   7       54.70       55.51      4.88 o 
   8   3   7      602.87      594.36     19.28 o 
   9   3   7       13.13       12.61      5.02 o 
  -8   4   7       33.07       49.25      6.79 o 
  -7   4   7        2.08        2.92      4.47 o 
  -6   4   7       39.37       37.85      4.31 o 
  -5   4   7      800.09      779.90     26.72 o 
  -4   4   7      486.79      475.62     16.97 o 
  -3   4   7        9.90       14.09      2.43 o 
  -2   4   7      327.30      363.59      9.16 o 
  -1   4   7      874.66      874.58     19.97 o 
   0   4   7     2072.55     2033.68     46.89 o 
   1   4   7      429.19      403.47     10.02 o 
   2   4   7      597.84      560.64     14.41 o 
   3   4   7       93.46       99.02      4.84 o 
   4   4   7      442.69      447.79     16.70 o 
   5   4   7      136.18      131.45      6.16 o 
   6   4   7      172.53      174.85      7.65 o 
   7   4   7      187.46      199.10      8.70 o 
   8   4   7       14.56       12.68      5.83 o 
   9   4   7      125.64      120.60      8.53 o 
  -8   5   7       18.06       18.05      5.00 o 
  -7   5   7       82.35       96.42     10.64 o 
  -6   5   7      280.28      271.38     11.51 o 
  -5   5   7        2.03        3.24      3.08 o 
  -4   5   7      776.33      746.76     28.25 o 
  -3   5   7        6.92        7.76      1.99 o 
  -2   5   7     1229.13     1240.62     32.18 o 
  -1   5   7     1556.36     1511.70     35.28 o 
   0   5   7      213.63      215.99      7.35 o 
   1   5   7     1149.54     1183.56     29.41 o 
   2   5   7      556.22      528.67     15.32 o 
   3   5   7      779.83      791.28     25.38 o 
   4   5   7      203.99      197.12      9.03 o 
   5   5   7      605.17      567.09     20.44 o 
   6   5   7       34.99       28.50      5.14 o 
   7   5   7        0.90        8.90      4.45 o 
   8   5   7        1.87       -4.65      4.94 o 
  -7   6   7       13.86       11.67      4.39 o 
  -6   6   7      155.23      185.75     11.89 o 
  -5   6   7       71.02       79.29      8.04 o 
  -4   6   7       79.85       89.13      5.49 o 
  -3   6   7      489.91      525.51     16.02 o 
  -2   6   7      174.43      176.26      7.69 o 
  -1   6   7        1.01        2.71      2.29 o 
   0   6   7      161.61      149.56      6.69 o 
   1   6   7      394.15      388.62     15.29 o 
   2   6   7      827.22      839.61     27.08 o 
   3   6   7      497.35      484.21     15.25 o 
   4   6   7      253.78      254.12     10.97 o 
   5   6   7       92.29       85.38      6.05 o 
   6   6   7      134.89      138.68      7.83 o 
   7   6   7       60.71       53.58      6.10 o 
   8   6   7       57.98       52.16      9.56 o 
  -7   7   7      123.61      144.03      8.51 o 
  -6   7   7       90.56       85.31      5.72 o 
  -5   7   7       89.93       89.67      5.52 o 
  -4   7   7       17.70       23.00      3.61 o 
  -3   7   7        0.70       -1.15      2.41 o 
  -2   7   7      829.58      833.54     20.95 o 
  -1   7   7        7.03        7.21      2.40 o 
   0   7   7      198.90      186.30      8.91 o 
   1   7   7     2097.98     2013.47     66.02 o 
   2   7   7       38.32       35.97      4.05 o 
   3   7   7       98.19       97.52      8.67 o 
   4   7   7       11.32       13.88      4.36 o 
   5   7   7      737.72      747.16     26.71 o 
   6   7   7      137.82      122.40      7.93 o 
   7   7   7      128.49      134.43     12.25 o 
  -6   8   7        2.14       10.52      4.96 o 
  -5   8   7       19.52       17.85      4.55 o 
  -4   8   7      366.74      371.37     12.73 o 
  -3   8   7      179.74      167.57      7.27 o 
  -2   8   7       28.69       29.29      3.32 o 
  -1   8   7      375.61      391.10     33.76 o 
   0   8   7      352.06      336.99     14.36 o 
   1   8   7       42.44       38.04      4.97 o 
   2   8   7       13.60       23.58      5.62 o 
   3   8   7      141.26      151.02     17.15 o 
   4   8   7      595.26      564.74     21.30 o 
   5   8   7      128.85      124.55      9.20 o 
   6   8   7        1.63       -7.35      7.35 o 
  -5   9   7       13.44       15.47      5.01 o 
  -4   9   7       44.51       44.79      5.22 o 
  -3   9   7        8.85        8.73      3.69 o 
  -2   9   7        1.47        4.55      6.37 o 
  -1   9   7        0.70       -2.13      4.17 o 
   0   9   7      204.95      215.88     14.28 o 
   1   9   7      443.29      458.50     18.09 o 
   2   9   7      102.26       98.37      9.50 o 
   3   9   7      563.76      534.43     20.71 o 
   4   9   7       12.23       14.81      7.16 o 
   5   9   7       38.48       50.35     10.03 o 
  -3  10   7        0.68       -7.29      7.29 o 
  -2  10   7       11.71       17.93      7.17 o 
  -1  10   7      381.70      395.41     33.45 o 
   0  10   7       46.79       53.42      6.49 o 
   1  10   7       71.41       88.07     14.97 o 
   2  10   7       72.42       90.54      7.49 o 
   3  10   7       98.02      108.03      9.71 o 
   4  10   7      140.18      140.43     13.77 o 
   0  -8   8        7.94       16.39      8.99 o 
   1  -8   8       72.07       72.63      8.87 o 
  -3  -7   8      282.68      331.48     24.06 o 
  -2  -7   8        3.44        7.69      6.08 o 
  -1  -7   8       69.16       87.98      8.49 o 
   0  -7   8       52.60       67.50      7.73 o 
   1  -7   8       78.76       60.85      8.51 o 
   2  -7   8        7.65        3.12      6.01 o 
   3  -7   8        3.27        2.03      6.44 o 
   4  -7   8      296.36      283.96     20.54 o 
  -5  -6   8      248.17      259.76     17.69 o 
  -4  -6   8       79.54       88.72      7.47 o 
  -3  -6   8        1.57       -0.08      5.12 o 
  -2  -6   8       34.24       34.43      6.18 o 
  -1  -6   8       78.01       73.57      7.13 o 
   0  -6   8      203.97      211.98     12.29 o 
   1  -6   8       84.48       83.38      7.88 o 
   2  -6   8      147.22      139.04     15.46 o 
   3  -6   8      513.89      505.05     18.47 o 
   4  -6   8       18.90       22.14      4.01 o 
   5  -6   8       20.34       26.74      5.36 o 
   6  -6   8       11.41        9.69      5.17 o 
  -6  -5   8      100.44      102.38     11.82 o 
  -5  -5   8       56.12       44.39      7.46 o 
  -4  -5   8        3.17        3.00      4.56 o 
  -3  -5   8      150.16      152.44      7.19 o 
  -2  -5   8      138.36      134.24      6.49 o 
  -1  -5   8      652.84      670.86     28.18 o 
   0  -5   8       97.72      111.33     13.12 o 
   1  -5   8       97.94      104.91      5.68 o 
   2  -5   8       21.58       24.15      5.75 o 
   3  -5   8      113.94      128.27     10.19 o 
   4  -5   8      294.64      285.48     22.04 o 
   5  -5   8       28.55       32.17      4.89 o 
   6  -5   8      329.58      310.57     32.65 o 
   7  -5   8       35.50       47.42      5.92 o 
  -7  -4   8       48.54       60.28     20.17 o 
  -6  -4   8        0.15       -4.83      4.83 o 
  -5  -4   8       66.35       68.16     12.00 o 
  -4  -4   8      233.00      238.94     13.56 o 
  -3  -4   8      613.61      627.23     22.19 o 
  -2  -4   8       52.45       55.98      4.61 o 
  -1  -4   8       11.17       16.71      3.36 o 
   0  -4   8      126.04      146.69      8.63 o 
   1  -4   8        3.03        0.18      2.52 o 
   2  -4   8      454.89      452.92     15.07 o 
   3  -4   8      375.84      362.05     23.04 o 
   4  -4   8       15.96       15.15      3.82 o 
   5  -4   8      158.67      157.47     22.28 o 
   6  -4   8        0.62        7.26      4.31 o 
   7  -4   8       82.18       92.15      6.99 o 
  -7  -3   8       13.46        2.17      5.66 o 
  -6  -3   8      677.90      687.47     31.02 o 
  -5  -3   8      277.34      284.97     15.06 o 
  -4  -3   8      130.33      128.55     12.64 o 
  -3  -3   8       26.10       25.21      2.76 o 
  -2  -3   8       36.63       43.84      3.55 o 
  -1  -3   8      332.85      299.01     12.94 o 
   0  -3   8      302.63      302.35     11.05 o 
   1  -3   8     1158.98     1143.71     32.87 o 
   2  -3   8      496.60      499.77     16.04 o 
   3  -3   8       33.86       36.01      4.29 o 
   4  -3   8        6.91        8.61      3.17 o 
   5  -3   8      107.58      108.46      6.33 o 
   6  -3   8      686.53      664.15     36.61 o 
   7  -3   8        8.11        6.40      7.14 o 
   8  -3   8        7.24        1.18      4.75 o 
  -8  -2   8      197.97      167.68     12.02 o 
  -7  -2   8      644.33      633.76     29.35 o 
  -6  -2   8       70.55       84.95      7.59 o 
  -5  -2   8        8.68       11.79      4.72 o 
  -4  -2   8        3.16        2.22      3.50 o 
  -3  -2   8      520.33      483.23     17.60 o 
  -2  -2   8      857.65      839.34     25.17 o 
  -1  -2   8       70.97       72.11      3.80 o 
   0  -2   8      836.19      841.58     23.57 o 
   1  -2   8      106.56       93.71      3.33 o 
   2  -2   8     1028.18     1021.44     29.36 o 
   3  -2   8       45.27       51.18      3.49 o 
   4  -2   8      634.55      590.90     19.99 o 
   5  -2   8     1069.33     1022.35     33.21 o 
   6  -2   8        3.17        2.38      3.60 o 
   7  -2   8      120.79      117.07      6.99 o 
   8  -2   8        1.24        2.32      5.41 o 
  -8  -1   8        4.34        2.65      6.18 o 
  -7  -1   8       38.12       39.62      6.79 o 
  -6  -1   8       51.21       61.62      7.17 o 
  -5  -1   8      126.43      145.19      9.22 o 
  -4  -1   8      545.09      542.89     24.36 o 
  -3  -1   8      246.83      240.82     11.23 o 
  -2  -1   8      384.49      418.91     11.02 o 
  -1  -1   8        6.04        6.70      1.31 o 
   0  -1   8        3.58        3.30      1.30 o 
   1  -1   8     1493.34     1430.63     33.88 o 
   2  -1   8       33.08       34.95      1.97 o 
   3  -1   8     1942.93     1860.34     54.96 o 
   4  -1   8      744.07      747.92     24.48 o 
   5  -1   8      149.95      156.33     20.64 o 
   6  -1   8        0.72        1.67      3.25 o 
   7  -1   8      149.51      124.67      7.06 o 
   8  -1   8      454.67      434.79     16.48 o 
   9  -1   8       15.83       16.80      6.71 o 
  -8   0   8      345.75      364.81     18.95 o 
  -7   0   8       73.95       81.36     10.57 o 
  -6   0   8       72.43       69.46      6.54 o 
  -5   0   8      712.20      723.01     31.65 o 
  -4   0   8      120.48      126.20      7.94 o 
  -3   0   8      125.53      124.68      6.31 o 
  -2   0   8      134.82      110.88      4.28 o 
  -1   0   8      912.52      872.52     22.19 o 
   0   0   8     1915.71     1879.90     49.28 o 
   1   0   8      107.50      121.81      4.60 o 
   2   0   8        3.19        4.72      1.26 o 
   3   0   8       89.08       85.36      3.75 o 
   4   0   8      628.89      646.48     19.15 o 
   5   0   8       56.15       57.86      5.21 o 
   6   0   8      835.02      826.59     27.42 o 
   7   0   8      631.41      617.04     21.41 o 
   8   0   8      224.19      207.77     10.16 o 
   9   0   8       21.75       19.87      5.47 o 
  -8   1   8       16.96       15.20      7.41 o 
  -7   1   8       35.31       29.84      6.56 o 
  -6   1   8        2.35        2.58      6.44 o 
  -5   1   8      478.92      474.31     22.12 o 
  -4   1   8      339.46      325.30     16.12 o 
  -3   1   8      776.03      788.07     26.31 o 
  -2   1   8     1304.65     1230.20     33.22 o 
  -1   1   8      563.21      533.63     12.73 o 
   0   1   8       25.99       34.89      1.92 o 
   1   1   8      183.83      191.79      5.25 o 
   2   1   8       13.87       14.54      1.49 o 
   3   1   8     2492.44     2547.95     67.40 o 
   4   1   8      770.53      807.91     23.51 o 
   5   1   8      109.20      101.58      4.92 o 
   6   1   8       32.11       27.42      3.16 o 
   7   1   8      120.64      118.29     11.47 o 
   8   1   8        2.90        1.41      4.43 o 
   9   1   8      117.79       86.56      8.18 o 
  -8   2   8      226.79      230.52     14.07 o 
  -7   2   8        0.38       -0.87      5.26 o 
  -6   2   8        3.31       -1.70      4.81 o 
  -5   2   8      146.65      142.88      6.89 o 
  -4   2   8      126.45      126.94      6.00 o 
  -3   2   8      565.63      543.21     17.31 o 
  -2   2   8      130.29      133.92      4.85 o 
  -1   2   8      615.97      586.59     13.93 o 
   0   2   8     2387.38     2494.24     52.42 o 
   1   2   8      873.50      816.54     17.29 o 
   2   2   8     3641.23     3700.01     80.98 o 
   3   2   8      414.25      458.17     11.92 o 
   4   2   8       28.13       38.35      4.03 o 
   5   2   8      120.36      129.44      5.97 o 
   6   2   8      389.19      406.26     13.59 o 
   7   2   8      285.77      285.19     10.77 o 
   8   2   8       22.92       20.24      5.26 o 
   9   2   8      166.64      172.99     15.28 o 
  -8   3   8        1.04       -0.74      8.02 o 
  -7   3   8       55.48       53.68      6.81 o 
  -6   3   8      286.20      261.66     10.93 o 
  -5   3   8       21.70       25.40      3.60 o 
  -4   3   8        4.51        7.21      2.50 o 
  -3   3   8       49.13       55.94      3.42 o 
  -2   3   8     2348.50     2305.47     55.74 o 
  -1   3   8      449.15      398.76     10.00 o 
   0   3   8      424.48      381.15      9.17 o 
   1   3   8     1328.85     1365.09     29.09 o 
   2   3   8       61.49       58.17      3.42 o 
   3   3   8      473.62      494.66     12.70 o 
   4   3   8      140.60      138.48      5.04 o 
   5   3   8     1082.37     1096.95     31.97 o 
   6   3   8      849.33      867.68     26.04 o 
   7   3   8       25.51       31.52      5.37 o 
   8   3   8       52.60       45.45      5.33 o 
   9   3   8        0.26       -4.00      5.35 o 
  -8   4   8        8.79       14.41      8.51 o 
  -7   4   8       28.15       18.52      5.92 o 
  -6   4   8       71.02       94.16      9.31 o 
  -5   4   8       35.81       32.91      3.89 o 
  -4   4   8      435.00      437.83     15.89 o 
  -3   4   8     1511.55     1530.08     47.25 o 
  -2   4   8       13.90        8.93      1.64 o 
  -1   4   8      189.95      195.87      8.09 o 
   0   4   8      463.17      479.74     11.89 o 
   1   4   8      922.56      905.88     21.40 o 
   2   4   8     2352.72     2368.19     54.26 o 
   3   4   8      784.85      800.54     25.26 o 
   4   4   8     1736.80     1741.90     49.35 o 
   5   4   8       16.22       15.34      3.29 o 
   6   4   8      497.04      522.19     16.92 o 
   7   4   8       27.08       25.53      4.53 o 
   8   4   8       13.98       21.57      4.93 o 
   9   4   8      247.93      262.52     12.87 o 
  -8   5   8        0.43       -5.96      5.96 o 
  -7   5   8       99.77      105.09      6.96 o 
  -6   5   8      459.89      436.57     20.25 o 
  -5   5   8      139.01      130.58      7.01 o 
  -4   5   8      173.14      149.19     10.08 o 
  -3   5   8      146.10      160.64      7.46 o 
  -2   5   8      425.39      415.68     11.28 o 
  -1   5   8       51.87       56.69      3.00 o 
   0   5   8     2503.29     2508.92     63.46 o 
   1   5   8     1523.07     1556.53     43.47 o 
   2   5   8      309.32      323.32     10.87 o 
   3   5   8     1237.93     1230.40     38.57 o 
   4   5   8      470.02      432.90     16.80 o 
   5   5   8      350.23      361.96     14.34 o 
   6   5   8      202.60      211.95     11.12 o 
   7   5   8      574.17      556.91     21.57 o 
   8   5   8      115.66      114.68      8.25 o 
  -7   6   8        9.91        4.21      7.31 o 
  -6   6   8        3.75        0.86      4.04 o 
  -5   6   8       49.00       57.12      5.96 o 
  -4   6   8      369.25      370.77     20.98 o 
  -3   6   8      436.17      392.53     14.80 o 
  -2   6   8       71.42       74.22      4.92 o 
  -1   6   8     1623.35     1648.46     44.24 o 
   0   6   8      436.14      423.40     11.83 o 
   1   6   8      147.22      149.27      8.95 o 
   2   6   8       42.00       51.16      5.37 o 
   3   6   8      572.89      557.69     21.71 o 
   4   6   8      839.19      838.68     29.12 o 
   5   6   8      324.00      319.82     13.24 o 
   6   6   8      237.80      246.42     11.45 o 
   7   6   8       30.24       35.56      6.43 o 
   8   6   8       19.26       13.24     11.42 o 
  -7   7   8       11.09        5.48      4.99 o 
  -6   7   8       16.51       13.76      4.42 o 
  -5   7   8      274.12      267.60     15.34 o 
  -4   7   8      376.88      356.78     18.11 o 
  -3   7   8      204.07      215.24     15.37 o 
  -2   7   8       36.37       25.26      3.13 o 
  -1   7   8       51.43       53.78      3.78 o 
   0   7   8      426.51      423.51     23.85 o 
   1   7   8      187.72      204.70     17.40 o 
   2   7   8      505.73      500.29     18.65 o 
   3   7   8     1175.24     1141.74     38.83 o 
   4   7   8       42.37       44.07      6.28 o 
   5   7   8      130.46      135.50     14.12 o 
   6   7   8        5.15        5.58      4.86 o 
   7   7   8      137.08      142.18      9.68 o 
  -6   8   8      330.41      346.84     17.08 o 
  -5   8   8       85.49       86.44      5.90 o 
  -4   8   8      223.99      216.82      8.81 o 
  -3   8   8       73.46       81.67      8.35 o 
  -2   8   8        4.45        2.19      3.62 o 
  -1   8   8     1022.66      996.68     34.54 o 
   0   8   8      183.92      173.15      9.04 o 
   1   8   8      439.57      491.39     24.63 o 
   2   8   8      169.68      158.57      8.79 o 
   3   8   8       81.17       73.96      6.50 o 
   4   8   8       47.44       37.95      7.57 o 
   5   8   8      111.94      129.25     16.72 o 
   6   8   8      424.66      429.44     17.78 o 
  -5   9   8       15.08       16.28     10.21 o 
  -4   9   8       27.77       33.65      5.10 o 
  -3   9   8      372.65      372.25     15.45 o 
  -2   9   8      382.01      411.09     32.50 o 
  -1   9   8      141.99      172.17     17.38 o 
   0   9   8       66.42       70.89      7.14 o 
   1   9   8        1.44        0.62      4.74 o 
   2   9   8      229.48      225.18     11.22 o 
   3   9   8      180.86      187.81     21.24 o 
   4   9   8       79.21       68.53     10.14 o 
   5   9   8      183.30      174.85     10.27 o 
  -3  10   8      192.28      194.66     16.04 o 
  -2  10   8        5.69       12.71     20.54 o 
  -1  10   8        1.70        1.19      5.24 o 
   0  10   8       24.33       20.04      5.43 o 
   1  10   8      424.44      412.61     30.75 o 
   2  10   8       75.35       73.89      7.67 o 
   3  10   8       45.57       50.80     10.48 o 
  -2  -7   9       36.21       34.68      7.17 o 
  -1  -7   9      144.95      154.62     31.71 o 
   0  -7   9       39.12       23.52      7.04 o 
   1  -7   9      109.21      106.81     20.90 o 
   2  -7   9       67.40       70.58     13.49 o 
   3  -7   9       85.29      101.73      9.83 o 
  -4  -6   9        7.05        9.48      8.26 o 
  -3  -6   9      345.73      312.28     22.84 o 
  -2  -6   9      234.64      236.97     17.62 o 
  -1  -6   9       34.47       27.21      6.10 o 
   0  -6   9       38.17       41.01      6.70 o 
   1  -6   9        9.10       13.99      5.83 o 
   2  -6   9      544.33      532.40     24.39 o 
   3  -6   9      135.58      129.28      7.52 o 
   4  -6   9        2.91        7.99      4.63 o 
   5  -6   9      151.41      153.17      8.75 o 
  -5  -5   9        5.44       -5.17      5.17 o 
  -4  -5   9       74.66       76.34      7.14 o 
  -3  -5   9        4.58        2.62      4.74 o 
  -2  -5   9       90.56       90.36      7.56 o 
  -1  -5   9        7.42        1.60      4.70 o 
   0  -5   9      248.01      278.13     27.10 o 
   1  -5   9      690.81      737.67     31.19 o 
   2  -5   9       99.39       82.64      5.61 o 
   3  -5   9       64.24       63.15      5.96 o 
   4  -5   9      150.28      147.60      8.50 o 
   5  -5   9       38.58       49.94      5.51 o 
   6  -5   9       31.23       31.92      5.58 o 
  -6  -4   9        1.83        1.23      5.05 o 
  -5  -4   9       75.52       73.67      7.88 o 
  -4  -4   9       75.50       67.26      8.02 o 
  -3  -4   9      588.04      613.83     27.71 o 
  -2  -4   9       35.26       33.15      4.28 o 
  -1  -4   9      238.66      266.67     13.37 o 
   0  -4   9      301.85      320.24     15.29 o 
   1  -4   9        4.77        6.96      3.46 o 
   2  -4   9        9.60        3.21      3.09 o 
   3  -4   9        1.33        3.87      4.00 o 
   4  -4   9      405.90      400.98     14.84 o 
   5  -4   9      180.21      178.49     10.97 o 
   6  -4   9       74.40       79.51      7.92 o 
   7  -4   9      268.81      237.06     15.09 o 
  -7  -3   9       27.00       17.68      6.77 o 
  -6  -3   9      184.21      187.02     12.03 o 
  -5  -3   9      383.97      392.71     19.58 o 
  -4  -3   9      133.59      150.64      9.90 o 
  -3  -3   9       59.03       64.60      6.50 o 
  -2  -3   9      127.36      141.48      6.67 o 
  -1  -3   9      338.80      341.79     13.01 o 
   0  -3   9      157.40      158.51      6.03 o 
   1  -3   9       70.94       66.50      3.98 o 
   2  -3   9      135.73      133.44      6.00 o 
   3  -3   9      984.34      967.39     31.39 o 
   4  -3   9      537.90      484.60     17.03 o 
   5  -3   9      190.36      196.73     17.33 o 
   6  -3   9        3.83        4.17      6.20 o 
   7  -3   9       50.17       56.06      5.97 o 
   8  -3   9      164.74      152.35      9.12 o 
  -7  -2   9       70.12       79.83     15.43 o 
  -6  -2   9        2.18        4.78      5.30 o 
  -5  -2   9      210.04      215.81     16.65 o 
  -4  -2   9      170.55      164.67     10.14 o 
  -3  -2   9        2.56        2.11      2.51 o 
  -2  -2   9       62.46       67.77      4.13 o 
  -1  -2   9      218.93      215.29     10.43 o 
   0  -2   9      842.13      844.34     25.06 o 
   1  -2   9      249.15      259.29      9.27 o 
   2  -2   9     1412.25     1379.74     45.07 o 
   3  -2   9      354.21      334.33     12.23 o 
   4  -2   9      360.39      335.79     12.50 o 
   5  -2   9        3.40       -0.59      3.28 o 
   6  -2   9      267.38      247.97     10.60 o 
   7  -2   9      562.12      522.86     27.87 o 
   8  -2   9       12.50       10.90      5.72 o 
  -8  -1   9       45.67       40.99      7.58 o 
  -7  -1   9       27.62       17.25      6.47 o 
  -6  -1   9       57.64       56.47      7.05 o 
  -5  -1   9       27.23       29.11      8.02 o 
  -4  -1   9      143.60      153.63     20.29 o 
  -3  -1   9      171.12      176.06      8.00 o 
  -2  -1   9     1309.53     1336.14     39.06 o 
  -1  -1   9     1748.21     1784.77     44.07 o 
   0  -1   9       71.28       79.44      3.10 o 
   1  -1   9     1084.27     1039.63     26.98 o 
   2  -1   9        7.39        6.34      1.79 o 
   3  -1   9      658.36      658.86     20.65 o 
   4  -1   9        8.37        0.43      2.88 o 
   5  -1   9     1823.40     1737.14     54.86 o 
   6  -1   9      269.67      245.01     10.43 o 
   7  -1   9        8.58        9.51      4.21 o 
   8  -1   9       47.82       46.23      6.83 o 
  -8   0   9        4.76        9.51      7.05 o 
  -7   0   9       70.92       67.33     11.91 o 
  -6   0   9      237.18      252.87     14.24 o 
  -5   0   9       83.28       85.61      7.46 o 
  -4   0   9       66.89       82.12     10.21 o 
  -3   0   9     1011.86     1040.66     39.59 o 
  -2   0   9      639.14      613.53     18.33 o 
  -1   0   9       52.86       44.38      2.26 o 
   0   0   9       52.78       61.34      3.83 o 
   1   0   9     2399.80     2374.64     54.31 o 
   2   0   9     3709.80     3828.16     91.69 o 
   3   0   9      258.97      268.91      8.52 o 
   4   0   9      757.37      742.03     24.49 o 
   5   0   9       70.26       64.86      4.93 o 
   6   0   9      957.73      945.34     31.25 o 
   7   0   9        5.22        5.42      4.04 o 
   8   0   9       19.42       13.73      5.10 o 
   9   0   9      154.11      163.34      9.79 o 
  -8   1   9        0.54        1.61      7.29 o 
  -7   1   9      310.59      328.25     27.46 o 
  -6   1   9        7.64       13.76      5.00 o 
  -5   1   9      262.99      245.10     17.13 o 
  -4   1   9     1194.29     1170.08     49.30 o 
  -3   1   9        0.33       -1.52      1.84 o 
  -2   1   9      418.19      406.57     11.81 o 
  -1   1   9      787.32      771.84     18.19 o 
   0   1   9     1678.99     1652.29     49.84 o 
   1   1   9     2496.96     2512.15     60.09 o 
   2   1   9       97.22      104.15      4.16 o 
   3   1   9        9.91        5.65      2.34 o 
   4   1   9     1037.88     1098.94     31.57 o 
   5   1   9     1861.44     1900.61     53.60 o 
   6   1   9       81.16       77.07      4.88 o 
   7   1   9      415.18      393.34     20.36 o 
   8   1   9      192.15      197.58     14.89 o 
   9   1   9       12.83        9.05      5.32 o 
  -8   2   9       25.64       38.15      7.58 o 
  -7   2   9       12.17        8.46      6.56 o 
  -6   2   9        0.89       10.50      5.52 o 
  -5   2   9       12.00       15.28      5.11 o 
  -4   2   9      166.66      162.71      7.18 o 
  -3   2   9      596.46      566.05     19.33 o 
  -2   2   9      677.98      690.90     20.85 o 
  -1   2   9     1735.94     1773.59     40.99 o 
   0   2   9     1553.79     1561.83     33.24 o 
   1   2   9      298.89      287.35      7.22 o 
   2   2   9     1185.23     1226.76     27.45 o 
   3   2   9      716.67      698.78     17.66 o 
   4   2   9      583.76      620.46     16.60 o 
   5   2   9      156.70      160.60      6.05 o 
   6   2   9       16.17       14.21      3.64 o 
   7   2   9        1.85        0.55      4.18 o 
   8   2   9       37.85       33.59      5.92 o 
   9   2   9       24.96       22.49      6.13 o 
  -8   3   9       25.79       15.99      6.74 o 
  -7   3   9       48.89       65.05      9.48 o 
  -6   3   9       90.30       80.30      9.60 o 
  -5   3   9      327.53      331.22     12.90 o 
  -4   3   9     1383.54     1340.75     44.03 o 
  -3   3   9        2.42        1.85      2.29 o 
  -2   3   9       30.64       30.88      2.53 o 
  -1   3   9        3.94        6.35      1.43 o 
   0   3   9     2140.60     2125.68     47.35 o 
   1   3   9      696.45      696.44     15.34 o 
   2   3   9      716.48      666.87     17.11 o 
   3   3   9      803.59      826.11     20.61 o 
   4   3   9       38.23       42.17      3.72 o 
   5   3   9      150.38      153.85      6.82 o 
   6   3   9        6.89        6.42      3.68 o 
   7   3   9      154.75      167.27      8.04 o 
   8   3   9       44.07       47.20      6.25 o 
   9   3   9       11.38       12.08      5.97 o 
  -8   4   9      125.53      133.79     10.85 o 
  -7   4   9       41.49       35.34      8.26 o 
  -6   4   9      156.84      155.35      8.14 o 
  -5   4   9      253.82      221.31      9.76 o 
  -4   4   9      620.51      608.13     21.23 o 
  -3   4   9       65.31       57.52      4.26 o 
  -2   4   9       81.56       79.90      4.23 o 
  -1   4   9     2259.49     2268.05     50.71 o 
   0   4   9      312.85      316.06      8.69 o 
   1   4   9      383.27      392.60     10.00 o 
   2   4   9      637.41      681.43     18.13 o 
   3   4   9      401.99      373.52     13.97 o 
   4   4   9      755.41      729.17     21.96 o 
   5   4   9      223.75      227.12      9.01 o 
   6   4   9      169.15      180.84      8.09 o 
   7   4   9       74.80       69.52      5.55 o 
   8   4   9        9.84       16.77      5.02 o 
  -7   5   9       71.62       75.42      6.42 o 
  -6   5   9       48.89       46.68      7.22 o 
  -5   5   9      116.10      127.97      7.01 o 
  -4   5   9       74.90       75.41      5.21 o 
  -3   5   9       37.61       40.95      4.07 o 
  -2   5   9     1061.88     1105.38     32.74 o 
  -1   5   9        7.33        9.50      2.11 o 
   0   5   9       53.87       50.59      2.64 o 
   1   5   9       76.72       80.99      4.19 o 
   2   5   9     2417.29     2321.66     70.90 o 
   3   5   9      236.09      255.16      9.21 o 
   4   5   9       46.49       61.53      6.63 o 
   5   5   9      959.07      880.17     39.42 o 
   6   5   9       68.38       60.74      8.94 o 
   7   5   9       62.79       61.32      6.43 o 
   8   5   9       27.82       30.66      6.03 o 
  -7   6   9       15.58       24.49      5.37 o 
  -6   6   9      177.58      191.26     14.78 o 
  -5   6   9      129.59      126.42      8.43 o 
  -4   6   9        4.06        7.96      3.47 o 
  -3   6   9      290.23      300.72     15.61 o 
  -2   6   9      237.94      226.62      9.09 o 
  -1   6   9      109.12      108.02      5.13 o 
   0   6   9       18.16       15.43      2.77 o 
   1   6   9      832.32      851.49     36.04 o 
   2   6   9       15.13       20.69      3.42 o 
   3   6   9      130.46      126.04      7.08 o 
   4   6   9      180.98      162.32      8.46 o 
   5   6   9      230.28      221.79     10.64 o 
   6   6   9      188.79      194.50     12.28 o 
   7   6   9      147.56      164.55      9.46 o 
   8   6   9      118.86      134.40     14.44 o 
  -6   7   9       37.30       36.35      5.55 o 
  -5   7   9       19.47       19.56      8.45 o 
  -4   7   9        5.00        5.21      4.00 o 
  -3   7   9      194.47      212.98     12.75 o 
  -2   7   9      320.56      301.42     27.57 o 
  -1   7   9      422.10      419.34     16.17 o 
   0   7   9      275.72      291.30     14.24 o 
   1   7   9       38.15       41.98      5.17 o 
   2   7   9      210.12      226.42     10.65 o 
   3   7   9        7.66        7.91      4.06 o 
   4   7   9      237.35      231.83     11.05 o 
   5   7   9      298.55      293.12     13.01 o 
   6   7   9       54.37       46.49      6.21 o 
   7   7   9        3.59       -5.20      5.20 o 
  -5   8   9        1.71        7.74      4.16 o 
  -4   8   9       24.07       25.28      4.17 o 
  -3   8   9      375.74      362.72     15.08 o 
  -2   8   9       30.77       32.09      3.84 o 
  -1   8   9       90.85      117.04     17.96 o 
   0   8   9       68.62       75.90      6.40 o 
   1   8   9      594.12      565.13     26.95 o 
   2   8   9      212.18      193.65     10.22 o 
   3   8   9      374.52      380.24     15.69 o 
   4   8   9      216.78      217.07     16.26 o 
   5   8   9       17.00       17.24      5.62 o 
   6   8   9       41.44       54.73      6.76 o 
  -4   9   9       72.71       66.58      7.72 o 
  -3   9   9       15.65        5.26      5.75 o 
  -2   9   9        4.20       10.25      9.23 o 
  -1   9   9      371.21      411.45     21.93 o 
   0   9   9      441.86      436.56     17.78 o 
   1   9   9      145.01      147.15      9.11 o 
   2   9   9       59.88       58.05      6.57 o 
   3   9   9        1.20        1.65      5.22 o 
   4   9   9      265.38      279.21     16.84 o 
   5   9   9       42.65       47.25      6.76 o 
  -2  10   9      153.49      165.54     32.81 o 
  -1  10   9      175.59      188.69     25.64 o 
   0  10   9        9.91       10.82      6.33 o 
   1  10   9       13.53       27.38      5.70 o 
   2  10   9      136.74      149.11     17.96 o 
   3  10   9      215.69      240.96     12.47 o 
   0  -7  10        7.85        4.81      7.90 o 
   1  -7  10      164.01      181.16     12.45 o 
  -3  -6  10       11.99       -0.97      8.75 o 
  -2  -6  10       37.81       23.33      9.23 o 
  -1  -6  10       51.84       51.64      7.29 o 
   0  -6  10      324.02      308.63     22.60 o 
   1  -6  10      131.96      126.84      9.96 o 
   2  -6  10        2.12        2.08      5.64 o 
   3  -6  10        0.23       -5.89      6.18 o 
   4  -6  10       75.66       79.45      7.74 o 
  -5  -5  10       51.37       58.96      7.13 o 
  -4  -5  10      100.81       96.08      8.24 o 
  -3  -5  10        3.31        4.86      8.51 o 
  -2  -5  10      309.99      308.15     22.36 o 
  -1  -5  10      234.11      241.98     18.23 o 
   0  -5  10       87.03      105.10     26.12 o 
   1  -5  10        9.06        7.78      5.33 o 
   2  -5  10        2.51        2.67      5.33 o 
   3  -5  10      287.75      289.38     16.91 o 
   4  -5  10       63.32       58.50      5.67 o 
   5  -5  10       35.66       33.88      5.43 o 
  -6  -4  10       76.96       77.24     12.94 o 
  -5  -4  10      110.82      125.18     10.04 o 
  -4  -4  10       19.85       15.84      6.19 o 
  -3  -4  10      373.38      380.38     28.68 o 
  -2  -4  10        4.95        7.07      5.07 o 
  -1  -4  10      230.36      264.50     26.49 o 
   0  -4  10       41.68       40.87      5.57 o 
   1  -4  10      310.67      311.26     15.12 o 
   2  -4  10      551.58      549.03     18.97 o 
   3  -4  10       20.72       15.69      3.77 o 
   4  -4  10       13.91       13.34      4.11 o 
   5  -4  10        5.19       10.84      4.07 o 
   6  -4  10      477.87      489.28     26.88 o 
  -6  -3  10       22.11       26.60      6.65 o 
  -5  -3  10        1.74        4.04      5.71 o 
  -4  -3  10       17.71       10.52      5.71 o 
  -3  -3  10       19.00       26.82      5.66 o 
  -2  -3  10      772.11      790.23     34.63 o 
  -1  -3  10      198.84      206.48      9.13 o 
   0  -3  10      223.19      237.47     11.85 o 
   1  -3  10      634.03      631.07     21.11 o 
   2  -3  10      104.87      113.23      6.03 o 
   3  -3  10        2.63        5.70      3.31 o 
   4  -3  10      246.08      229.18     14.15 o 
   5  -3  10      430.88      444.97     27.27 o 
   6  -3  10        5.34        9.38      4.64 o 
   7  -3  10       18.34       18.43      6.98 o 
  -7  -2  10       14.99       14.03      6.92 o 
  -6  -2  10       10.96       10.69      6.29 o 
  -5  -2  10        1.56        7.82      5.35 o 
  -4  -2  10       78.16       78.89      7.47 o 
  -3  -2  10      466.40      477.18     22.39 o 
  -2  -2  10       38.95       45.05      4.88 o 
  -1  -2  10        0.99        1.59      2.64 o 
   0  -2  10       15.81       14.67      2.48 o 
   1  -2  10      462.57      501.64     15.92 o 
   2  -2  10      718.93      643.60     20.29 o 
   3  -2  10      306.64      306.15     13.56 o 
   4  -2  10      291.25      288.68     18.49 o 
   5  -2  10       36.60       34.01      4.36 o 
   6  -2  10       56.63       56.45      9.35 o 
   7  -2  10        1.43       -2.46      4.29 o 
   8  -2  10        6.97       17.14      5.65 o 
  -7  -1  10      116.82      128.26     11.79 o 
  -6  -1  10       55.83       61.64      8.14 o 
  -5  -1  10       96.12       99.86      8.29 o 
  -4  -1  10      300.83      293.40     15.26 o 
  -3  -1  10       89.21       97.68      6.08 o 
  -2  -1  10      288.09      296.31     13.32 o 
  -1  -1  10       26.78       29.37      2.30 o 
   0  -1  10     1707.95     1597.04     61.31 o 
   1  -1  10      989.48      960.36     32.13 o 
   2  -1  10      634.86      634.85     19.88 o 
   3  -1  10      433.23      439.11     15.37 o 
   4  -1  10      386.22      380.19     13.92 o 
   5  -1  10      301.54      295.42     11.71 o 
   6  -1  10        4.62        2.49      4.02 o 
   7  -1  10      362.22      346.94     13.98 o 
   8  -1  10        9.93       11.70      5.12 o 
  -7   0  10        4.90        5.26      6.80 o 
  -6   0  10        6.72        6.77      5.62 o 
  -5   0  10       56.15       53.10      6.42 o 
  -4   0  10      271.74      284.99     16.77 o 
  -3   0  10      321.67      324.74     14.21 o 
  -2   0  10       55.05       66.18      3.93 o 
  -1   0  10     1883.47     1852.44     46.97 o 
   0   0  10      360.12      373.58     13.90 o 
   1   0  10        0.47       -0.68      1.54 o 
   2   0  10       51.69       54.66      2.83 o 
   3   0  10     1523.38     1527.38     41.05 o 
   4   0  10     1141.36     1153.60     37.11 o 
   5   0  10       30.31       36.51      5.74 o 
   6   0  10        7.23        6.13      4.09 o 
   7   0  10        5.50        9.32      4.62 o 
   8   0  10        0.45       -2.21      4.93 o 
  -8   1  10      111.24      120.43     10.69 o 
  -7   1  10       16.91       12.17      6.43 o 
  -6   1  10       55.36       47.56      7.05 o 
  -5   1  10      258.53      269.43     17.86 o 
  -4   1  10       33.54       37.51     15.43 o 
  -3   1  10      108.07      105.31      5.16 o 
  -2   1  10      726.81      705.59     21.17 o 
  -1   1  10        0.44       -1.23      1.38 o 
   0   1  10      430.98      420.97     16.57 o 
   1   1  10      368.33      363.17     10.40 o 
   2   1  10     1900.87     1880.67     48.12 o 
   3   1  10     1636.59     1645.77     44.32 o 
   4   1  10      639.26      637.89     19.16 o 
   5   1  10      237.62      204.53      8.98 o 
   6   1  10       83.98       79.73      6.56 o 
   7   1  10      418.88      406.21     15.96 o 
   8   1  10        9.65       11.96      5.86 o 
  -8   2  10        6.13       -7.16     17.86 o 
  -7   2  10       11.54       14.87      6.24 o 
  -6   2  10      312.99      282.75     48.60 o 
  -5   2  10        4.31        8.74      4.85 o 
  -4   2  10      116.12      122.99      9.73 o 
  -3   2  10        7.74        7.22      2.49 o 
  -2   2  10      204.72      189.05      6.97 o 
  -1   2  10      632.19      577.03     17.61 o 
   0   2  10      610.76      595.86     13.46 o 
   1   2  10     1772.82     1703.67     35.05 o 
   2   2  10       69.15       58.72      2.85 o 
   3   2  10      114.22      118.51      4.46 o 
   4   2  10       71.98       71.73      6.91 o 
   5   2  10      628.52      625.13     17.08 o 
   6   2  10      439.99      463.32     17.22 o 
   7   2  10      116.16      102.10      7.30 o 
   8   2  10       79.78       65.49      7.30 o 
  -8   3  10       11.92       11.38      7.32 o 
  -7   3  10       23.54       18.52      6.87 o 
  -6   3  10       45.22       32.21     12.76 o 
  -5   3  10      104.79      106.64      8.80 o 
  -4   3  10        3.98        4.98      3.01 o 
  -3   3  10      494.42      446.55     16.08 o 
  -2   3  10     1740.52     1751.89     50.90 o 
  -1   3  10        4.95        5.28      1.79 o 
   0   3  10        9.90        6.41      1.60 o 
   1   3  10       57.13       51.32      2.61 o 
   2   3  10      517.75      557.53     16.87 o 
   3   3  10     1225.54     1289.55     31.44 o 
   4   3  10      653.56      652.73     19.92 o 
   5   3  10      574.72      598.32     19.64 o 
   6   3  10       13.86        8.18      3.86 o 
   7   3  10       43.57       48.75      5.15 o 
   8   3  10        0.94       -0.30      5.37 o 
  -7   4  10        2.81        7.50      6.61 o 
  -6   4  10      429.75      408.01     20.90 o 
  -5   4  10       61.18       71.75      5.42 o 
  -4   4  10      317.47      321.98     12.75 o 
  -3   4  10      709.27      668.30     23.14 o 
  -2   4  10      265.53      246.51      9.32 o 
  -1   4  10        1.48       -1.92      1.93 o 
   0   4  10      250.19      231.04      6.60 o 
   1   4  10     1960.10     1951.17     47.35 o 
   2   4  10      128.68      134.76      5.22 o 
   3   4  10      468.57      495.19     14.62 o 
   4   4  10      203.06      211.73      8.37 o 
   5   4  10       72.40       76.78      5.55 o 
   6   4  10      239.74      283.07     11.01 o 
   7   4  10      414.75      408.51     14.49 o 
   8   4  10      376.64      383.13     14.35 o 
  -7   5  10       52.35       55.18     11.30 o 
  -6   5  10       15.29       13.84      4.39 o 
  -5   5  10       34.76       31.84      4.60 o 
  -4   5  10       39.74       38.64      4.70 o 
  -3   5  10      605.80      558.95     19.99 o 
  -2   5  10      456.58      437.82     14.42 o 
  -1   5  10      369.79      354.57     14.31 o 
   0   5  10     2256.90     2256.95     59.26 o 
   1   5  10        3.07        6.95      2.05 o 
   2   5  10       20.38       11.88      3.08 o 
   3   5  10        5.05        3.22      2.52 o 
   4   5  10      316.31      352.40     14.07 o 
   5   5  10      393.22      393.97     15.67 o 
   6   5  10      146.51      146.94      8.61 o 
   7   5  10      196.54      205.95     13.24 o 
   8   5  10        7.94        0.51      5.70 o 
  -7   6  10        0.66        1.80      4.81 o 
  -6   6  10        7.20        3.61      4.50 o 
  -5   6  10       11.31        2.09      4.14 o 
  -4   6  10      745.72      718.67     25.38 o 
  -3   6  10      314.75      312.88     17.61 o 
  -2   6  10      278.19      291.30     22.01 o 
  -1   6  10      296.42      298.91     12.00 o 
   0   6  10     1385.70     1354.90     44.95 o 
   1   6  10      271.23      297.18     12.50 o 
   2   6  10       36.68       41.10      4.66 o 
   3   6  10     1404.53     1381.18     46.32 o 
   4   6  10      179.14      162.60     10.48 o 
   5   6  10       56.02       63.04      6.15 o 
   6   6  10       34.99       30.53      5.60 o 
   7   6  10       75.53       74.53      7.28 o 
  -6   7  10       61.79       64.68      9.80 o 
  -5   7  10      305.05      328.06     16.72 o 
  -4   7  10        3.79        1.43      3.96 o 
  -3   7  10       78.54       96.15     11.36 o 
  -2   7  10       31.50       29.90      4.10 o 
  -1   7  10      470.60      451.57     24.81 o 
   0   7  10      548.63      522.83     23.91 o 
   1   7  10      647.84      599.74     22.23 o 
   2   7  10      556.94      562.13     21.00 o 
   3   7  10        1.09        3.05      4.26 o 
   4   7  10       93.04       90.08      8.04 o 
   5   7  10       79.70       89.75      7.25 o 
   6   7  10      207.21      237.44     22.22 o 
   7   7  10      129.88      134.52      9.03 o 
  -5   8  10        0.59        4.00      4.72 o 
  -4   8  10        8.82        6.53      4.75 o 
  -3   8  10       88.10       86.54      6.37 o 
  -2   8  10      458.83      505.11     31.47 o 
  -1   8  10      354.41      362.33     55.53 o 
   0   8  10       50.40       63.77      6.07 o 
   1   8  10       65.71       72.84      8.35 o 
   2   8  10       45.84       47.55      8.46 o 
   3   8  10      423.73      446.16     17.98 o 
   4   8  10      228.63      239.24     11.96 o 
   5   8  10      107.37      101.70     10.00 o 
   6   8  10       32.47       20.63      7.57 o 
  -4   9  10       18.84       12.48      4.48 o 
  -3   9  10      321.56      331.45     29.53 o 
  -2   9  10       20.86       27.47     16.40 o 
  -1   9  10        0.93        2.70      5.78 o 
   0   9  10        4.45        7.05      6.07 o 
   1   9  10      211.95      235.60     17.33 o 
   2   9  10      433.13      427.86     17.72 o 
   3   9  10       53.29       51.18     12.12 o 
   4   9  10        4.00        1.44      5.72 o 
  -2  10  10      146.59       73.15     19.93 o 
  -1  10  10       59.62       75.67      9.84 o 
   0  10  10      335.52      366.38     39.66 o 
   1  10  10      176.45      189.77     14.54 o 
   2  10  10        1.74        1.77      5.32 o 
  -2  -6  11       13.21       19.20     10.69 o 
  -1  -6  11       22.24       38.88     10.45 o 
   0  -6  11       12.87       21.02      6.52 o 
   1  -6  11      246.52      256.06     14.95 o 
   2  -6  11       93.69      100.79     10.69 o 
   3  -6  11       12.31       17.42      7.41 o 
  -4  -5  11       59.62       66.34     12.15 o 
  -3  -5  11       32.94       30.13      9.96 o 
  -2  -5  11      496.82      499.16     32.81 o 
  -1  -5  11      182.99      198.55     17.25 o 
   0  -5  11       84.94       96.70      8.50 o 
   1  -5  11       10.64        9.55      5.81 o 
   2  -5  11        4.92        9.44      5.57 o 
   3  -5  11       18.31       13.75      6.18 o 
   4  -5  11       19.10       22.44      5.29 o 
  -5  -4  11       26.14       14.81      7.90 o 
  -4  -4  11      191.18      219.09     14.01 o 
  -3  -4  11      299.09      311.29     17.08 o 
  -2  -4  11       37.52       31.84      8.99 o 
  -1  -4  11      186.54      194.17     16.04 o 
   0  -4  11       32.10       33.62      9.36 o 
   1  -4  11      164.58      189.24     11.17 o 
   2  -4  11       22.92       24.51      6.32 o 
   3  -4  11      233.39      268.29     33.54 o 
   4  -4  11      545.04      536.62     25.02 o 
   5  -4  11       55.36       54.95      7.22 o 
   6  -4  11       27.71       28.33      5.57 o 
  -6  -3  11        1.00        3.56      6.52 o 
  -5  -3  11      110.03      116.30     12.27 o 
  -4  -3  11      117.56      121.86      9.68 o 
  -3  -3  11        5.09        2.26      5.64 o 
  -2  -3  11       50.25       56.74      6.79 o 
  -1  -3  11        3.25       12.39      6.32 o 
   0  -3  11      617.64      597.73     29.28 o 
   1  -3  11       17.54       15.19      4.47 o 
   2  -3  11      611.16      613.71     20.87 o 
   3  -3  11      425.31      420.62     18.60 o 
   4  -3  11      232.24      216.05      9.78 o 
   5  -3  11        1.74       -2.60      4.04 o 
   6  -3  11        6.25        8.93      4.84 o 
  -6  -2  11       29.86       30.29      8.14 o 
  -5  -2  11        6.27       10.71      6.13 o 
  -4  -2  11       85.73      100.15      8.62 o 
  -3  -2  11       19.05       15.80      9.23 o 
  -2  -2  11      185.94      199.88     12.07 o 
  -1  -2  11     1309.90     1351.02     56.88 o 
   0  -2  11      215.36      190.21      8.46 o 
   1  -2  11      428.39      425.38     21.11 o 
   2  -2  11        0.27        1.25      2.94 o 
   3  -2  11      295.38      290.66     11.40 o 
   4  -2  11       22.62       28.61      4.34 o 
   5  -2  11      249.55      246.22     13.76 o 
   6  -2  11      298.93      276.54     11.88 o 
   7  -2  11       16.73        8.93      5.91 o 
  -7  -1  11       31.98       34.74      9.84 o 
  -6  -1  11        2.26       -0.89      5.84 o 
  -5  -1  11       60.56       85.22      8.17 o 
  -4  -1  11       83.75       93.24      9.23 o 
  -3  -1  11      215.65      233.31     29.89 o 
  -2  -1  11      845.06      842.37     33.17 o 
  -1  -1  11      434.86      400.18     19.06 o 
   0  -1  11      318.86      282.80      9.41 o 
   1  -1  11       58.15       56.68      3.60 o 
   2  -1  11     2195.83     2192.07     64.49 o 
   3  -1  11     1160.74     1144.51     36.83 o 
   4  -1  11       26.43       28.89      4.05 o 
   5  -1  11      343.49      331.59     13.02 o 
   6  -1  11       28.54       33.22      5.02 o 
   7  -1  11       36.51       30.97      5.41 o 
   8  -1  11       14.03        8.79      6.60 o 
  -7   0  11        0.81       -6.47      6.47 o 
  -6   0  11      239.25      261.41     15.15 o 
  -5   0  11       89.25      103.25      8.87 o 
  -4   0  11       87.75       94.16     14.10 o 
  -3   0  11      534.92      523.65     38.03 o 
  -2   0  11      416.73      407.76     17.68 o 
  -1   0  11      441.71      429.27     15.44 o 
   0   0  11       44.23       51.08      3.71 o 
   1   0  11     3146.78     3178.14     84.37 o 
   2   0  11      250.85      246.71      8.22 o 
   3   0  11       58.87       64.28      4.68 o 
   4   0  11       19.73       19.44      3.73 o 
   5   0  11      684.16      668.89     22.94 o 
   6   0  11      175.04      175.56      8.89 o 
   7   0  11       76.62       73.52     15.92 o 
   8   0  11      193.29      164.93      9.79 o 
  -7   1  11      317.20      314.40     17.71 o 
  -6   1  11       13.36        5.65      6.25 o 
  -5   1  11        1.50       -1.58      7.29 o 
  -4   1  11       10.81        2.91      4.63 o 
  -3   1  11      938.70      892.31     34.49 o 
  -2   1  11      136.44      145.32      6.62 o 
  -1   1  11      820.28      809.61     25.76 o 
   0   1  11      917.36      916.97     23.68 o 
   1   1  11        0.48        5.17      2.09 o 
   2   1  11     1038.99     1086.22     29.84 o 
   3   1  11      173.49      177.66      7.11 o 
   4   1  11       57.84       69.00      5.06 o 
   5   1  11      695.99      720.92     24.48 o 
   6   1  11       82.63       77.80      6.65 o 
   7   1  11      100.14       86.96     11.56 o 
   8   1  11        0.30       -4.98      4.98 o 
  -7   2  11       16.82       14.16      7.05 o 
  -6   2  11       52.86       44.89      7.55 o 
  -5   2  11      214.38      208.44     40.71 o 
  -4   2  11     1601.70     1532.58     70.35 o 
  -3   2  11      457.65      458.18     19.00 o 
  -2   2  11       14.48       21.24      3.17 o 
  -1   2  11       91.46       92.33      8.36 o 
   0   2  11     1929.85     1853.97     45.45 o 
   1   2  11      876.12      856.56     20.25 o 
   2   2  11      258.12      253.25      7.59 o 
   3   2  11     1236.49     1158.31     29.64 o 
   4   2  11      320.54      334.01     16.10 o 
   5   2  11       38.64       46.58      4.59 o 
   6   2  11        6.60        1.90      4.39 o 
   7   2  11       80.04       76.49      6.87 o 
   8   2  11      243.40      247.10     21.52 o 
  -7   3  11       97.74       93.40      9.66 o 
  -6   3  11       29.03       21.97      6.31 o 
  -5   3  11      288.98      257.99     20.41 o 
  -4   3  11      103.28      111.29     10.08 o 
  -3   3  11      223.24      218.95      9.32 o 
  -2   3  11      370.08      377.80     13.29 o 
  -1   3  11     2385.01     2317.51     70.40 o 
   0   3  11       55.17       69.72      3.28 o 
   1   3  11      338.56      339.39      9.72 o 
   2   3  11      787.90      762.38     19.30 o 
   3   3  11        0.23       -1.82      2.34 o 
   4   3  11        5.75        8.30      3.27 o 
   5   3  11      294.07      293.13     10.89 o 
   6   3  11      246.61      244.43     10.00 o 
   7   3  11      227.72      246.14     11.86 o 
   8   3  11       10.05        6.78      6.36 o 
  -7   4  11        6.41        6.58      7.05 o 
  -6   4  11      107.46       98.96     28.43 o 
  -5   4  11        0.70       -1.49      3.81 o 
  -4   4  11      811.12      800.94     27.63 o 
  -3   4  11       87.92       88.95      6.30 o 
  -2   4  11      266.62      268.31     10.19 o 
  -1   4  11      536.95      546.52     17.43 o 
   0   4  11       87.95       92.48      4.70 o 
   1   4  11        6.90        2.88      2.09 o 
   2   4  11      102.81      106.11      4.73 o 
   3   4  11      553.59      555.83     16.38 o 
   4   4  11       96.60      111.59      5.87 o 
   5   4  11      345.16      338.23     12.10 o 
   6   4  11      455.66      474.18     30.83 o 
   7   4  11       39.22       38.75      5.29 o 
   8   4  11       69.70       69.25      7.11 o 
  -7   5  11        0.40        7.87      7.66 o 
  -6   5  11      109.91      107.36      9.76 o 
  -5   5  11      304.58      276.42     11.96 o 
  -4   5  11       27.24       29.58      4.36 o 
  -3   5  11      175.41      164.42      8.23 o 
  -2   5  11      106.33      103.53      6.14 o 
  -1   5  11      629.99      594.65     23.02 o 
   0   5  11       35.58       36.19      3.25 o 
   1   5  11      296.24      286.33      9.89 o 
   2   5  11      504.74      537.25     18.38 o 
   3   5  11       85.37       85.11     12.10 o 
   4   5  11      117.70      101.03      6.65 o 
   5   5  11        0.36       -0.37      4.43 o 
   6   5  11      156.06      166.16     11.56 o 
   7   5  11      137.16      152.15      9.64 o 
  -6   6  11      104.75      113.11      8.85 o 
  -5   6  11        0.99        0.74      4.03 o 
  -4   6  11       57.58       50.38      5.12 o 
  -3   6  11        2.87        1.10      3.56 o 
  -2   6  11      986.75      941.86     65.01 o 
  -1   6  11      220.73      224.03     13.05 o 
   0   6  11      166.89      175.51      7.14 o 
   1   6  11      798.81      737.99     26.17 o 
   2   6  11       20.21       34.95      4.85 o 
   3   6  11      120.08      106.30      8.56 o 
   4   6  11       63.79       70.19      6.23 o 
   5   6  11      563.83      575.50     27.90 o 
   6   6  11       84.56       88.46      7.21 o 
   7   6  11       22.50       25.06      6.24 o 
  -5   7  11       10.27        9.55      4.72 o 
  -4   7  11      242.35      266.22     12.29 o 
  -3   7  11      321.59      344.18     14.05 o 
  -2   7  11        8.41        1.73      6.81 o 
  -1   7  11      354.06      350.45     26.85 o 
   0   7  11      290.89      264.18     12.54 o 
   1   7  11      224.75      237.58     11.34 o 
   2   7  11      278.57      266.74     12.03 o 
   3   7  11      446.53      413.84     16.84 o 
   4   7  11      471.38      452.18     17.88 o 
   5   7  11       21.23       16.14      5.47 o 
   6   7  11       27.60       24.81     10.89 o 
  -4   8  11       45.65       42.66      5.87 o 
  -3   8  11        1.33       -0.46      4.24 o 
  -2   8  11        7.93       24.91      7.41 o 
  -1   8  11       84.09       80.40      8.41 o 
   0   8  11      376.39      410.79     29.77 o 
   1   8  11      383.48      379.16     16.05 o 
   2   8  11      203.75      182.65     10.17 o 
   3   8  11       77.56       81.29     12.97 o 
   4   8  11       12.28       23.47      5.78 o 
   5   8  11      112.29      113.22     16.83 o 
  -3   9  11       54.85       61.74      8.88 o 
  -2   9  11       42.51       63.48     10.81 o 
  -1   9  11      255.94      271.57     50.55 o 
   0   9  11       56.65       63.51      8.74 o 
   1   9  11        4.39        6.95      7.02 o 
   2   9  11       68.74       93.73      8.17 o 
   3   9  11       66.92       53.19      7.00 o 
   4   9  11      116.13       96.34      8.90 o 
   0  10  11      126.37      143.07     12.10 o 
   1  10  11       13.47        6.47      6.13 o 
  -2  -5  12      212.44      199.28     18.71 o 
  -1  -5  12       48.40       58.81     11.42 o 
   0  -5  12       18.75       24.12      6.33 o 
   1  -5  12        7.53       10.68     10.81 o 
   2  -5  12      338.13      356.74     18.21 o 
   3  -5  12      100.49       99.24      9.19 o 
  -4  -4  12       47.50       41.09      8.05 o 
  -3  -4  12        1.59       -3.40      8.75 o 
  -2  -4  12       63.38       52.74     10.69 o 
  -1  -4  12      156.93      150.19     14.58 o 
   0  -4  12       61.34       72.96      7.29 o 
   1  -4  12      525.88      545.35     24.31 o 
   2  -4  12       51.55       59.54      7.13 o 
   3  -4  12       29.89       28.32      6.21 o 
   4  -4  12        7.18        6.44      6.50 o 
   5  -4  12       77.82       78.76      9.79 o 
  -5  -3  12       31.83       32.01     10.33 o 
  -4  -3  12       21.16       24.20      6.92 o 
  -3  -3  12      124.95      142.83     18.23 o 
  -2  -3  12      308.35      282.14     21.14 o 
  -1  -3  12        5.96        4.13      7.53 o 
   0  -3  12      154.14      181.55     10.56 o 
   1  -3  12       29.45       29.37      5.25 o 
   2  -3  12      640.28      619.55     21.29 o 
   3  -3  12       45.94       40.33      8.02 o 
   4  -3  12      222.89      252.49     13.45 o 
   5  -3  12       46.22       52.33      5.72 o 
   6  -3  12        2.14        0.75      4.91 o 
  -6  -2  12       68.40       63.77      9.36 o 
  -5  -2  12       44.97       58.46      8.11 o 
  -4  -2  12      148.39      174.01     11.70 o 
  -3  -2  12      158.55      164.66     22.11 o 
  -2  -2  12       55.51       54.85      6.60 o 
  -1  -2  12       31.91       31.27      7.17 o 
   0  -2  12      593.38      576.73     24.48 o 
   1  -2  12      993.72      974.29     36.90 o 
   2  -2  12       73.45       56.22      4.77 o 
   3  -2  12       68.39       85.17      9.02 o 
   4  -2  12       26.63       34.06      4.72 o 
   5  -2  12       64.29       63.47      5.69 o 
   6  -2  12       19.94       28.11      5.38 o 
  -6  -1  12        0.90        1.12      6.52 o 
  -5  -1  12       97.52      101.84     17.01 o 
  -4  -1  12        4.84        3.76      5.60 o 
  -3  -1  12       68.69       77.42      7.88 o 
  -2  -1  12      164.72      158.35     10.33 o 
  -1  -1  12      221.87      208.27     12.00 o 
   0  -1  12      169.14      176.63      6.88 o 
   1  -1  12       65.24       77.12      4.84 o 
   2  -1  12       40.74       42.69      4.06 o 
   3  -1  12        1.39        2.52      3.35 o 
   4  -1  12      594.14      595.88     20.75 o 
   5  -1  12      122.05      118.90     11.01 o 
   6  -1  12       69.54       64.84      8.26 o 
   7  -1  12       76.05       74.52      6.85 o 
  -6   0  12        0.94        8.37      6.61 o 
  -5   0  12        4.26        6.45      6.11 o 
  -4   0  12      470.48      486.05     48.97 o 
  -3   0  12      178.85      172.06     16.77 o 
  -2   0  12        4.99        4.11      6.68 o 
  -1   0  12      438.12      466.19     21.90 o 
   0   0  12      341.91      339.86     17.78 o 
   1   0  12      100.07       93.36      4.70 o 
   2   0  12       29.82       30.48      3.37 o 
   3   0  12      638.08      661.80     22.43 o 
   4   0  12       61.61       66.86      9.10 o 
   5   0  12       56.47       58.62      5.38 o 
   6   0  12      107.80      106.01      7.13 o 
   7   0  12       55.65       62.44      8.05 o 
  -7   1  12        2.39        7.00      7.35 o 
  -6   1  12       30.47       37.75      9.72 o 
  -5   1  12      620.70      619.66     68.17 o 
  -4   1  12      279.25      259.36     14.83 o 
  -3   1  12        8.30        2.19      6.68 o 
  -2   1  12       16.97       20.36      5.30 o 
  -1   1  12     1185.53     1130.08     37.59 o 
   0   1  12       56.43       49.70      4.23 o 
   1   1  12      454.93      453.25     14.16 o 
   2   1  12      163.81      155.99      6.22 o 
   3   1  12       20.77       18.48      3.28 o 
   4   1  12        6.23        6.77      3.61 o 
   5   1  12        2.34        1.92      3.86 o 
   6   1  12      287.40      296.24     18.50 o 
   7   1  12      256.54      244.90     11.89 o 
   8   1  12        4.04       -2.43      9.96 o 
  -7   2  12       20.53       18.99      7.64 o 
  -6   2  12      164.55      142.16     11.20 o 
  -5   2  12        2.09        3.32      5.85 o 
  -4   2  12       11.62        4.38      5.22 o 
  -3   2  12      114.60      111.52      8.62 o 
  -2   2  12     1555.73     1561.08     58.61 o 
  -1   2  12      275.17      268.15     10.96 o 
   0   2  12      333.38      323.26     12.56 o 
   1   2  12       62.31       59.21      3.43 o 
   2   2  12        2.11        0.74      2.23 o 
   3   2  12      497.04      519.61     14.43 o 
   4   2  12      384.12      390.97     11.60 o 
   5   2  12      681.59      636.49     22.48 o 
   6   2  12      269.73      268.96     12.19 o 
   7   2  12        5.60        8.47      5.21 o 
   8   2  12        0.93        3.83      6.20 o 
  -7   3  12       11.17        3.71      7.05 o 
  -6   3  12       69.60       82.08     23.09 o 
  -5   3  12      131.60      134.09     10.55 o 
  -4   3  12       96.68       93.97      8.09 o 
  -3   3  12     1139.38     1120.75     37.57 o 
  -2   3  12      350.80      323.78     13.82 o 
  -1   3  12        7.14        6.03      3.16 o 
   0   3  12      502.86      497.87     17.95 o 
   1   3  12     1560.23     1449.72     36.63 o 
   2   3  12      252.48      270.06      8.60 o 
   3   3  12      304.17      310.40      9.57 o 
   4   3  12      390.50      369.94     12.79 o 
   5   3  12       17.04       18.06      4.20 o 
   6   3  12      142.91      159.74      8.91 o 
   7   3  12      215.57      225.84     15.89 o 
  -6   4  12      118.60      102.22      9.86 o 
  -5   4  12       20.27       22.37      6.69 o 
  -4   4  12        1.18        2.95      3.59 o 
  -3   4  12       87.03       84.84      5.65 o 
  -2   4  12       35.00       34.21      4.10 o 
  -1   4  12      333.89      327.31     12.94 o 
   0   4  12      927.43      909.69     30.96 o 
   1   4  12      482.88      506.94     20.41 o 
   2   4  12       48.51       48.16      6.17 o 
   3   4  12       12.04       10.01      3.36 o 
   4   4  12      237.64      238.33      9.45 o 
   5   4  12      329.64      332.86     12.18 o 
   6   4  12      155.52      163.19     10.77 o 
   7   4  12       20.20       38.01      8.16 o 
  -6   5  12       59.65       54.38      8.99 o 
  -5   5  12        0.97       -3.84      4.28 o 
  -4   5  12       77.80       86.59      6.14 o 
  -3   5  12      755.29      752.59     30.86 o 
  -2   5  12       81.81       83.25      5.99 o 
  -1   5  12      368.73      366.26     14.34 o 
   0   5  12       83.05       85.37      5.59 o 
   1   5  12      442.95      445.96     14.26 o 
   2   5  12       87.83      112.23      6.98 o 
   3   5  12      679.34      595.55     21.73 o 
   4   5  12      803.32      743.16     26.62 o 
   5   5  12      108.08      121.51     12.20 o 
   6   5  12       16.66       13.80      8.09 o 
   7   5  12        0.01        1.64      5.81 o 
  -6   6  12        0.97        2.34      6.81 o 
  -5   6  12      163.73      189.75     17.17 o 
  -4   6  12      133.77      141.95      8.31 o 
  -3   6  12       12.10       12.34      4.94 o 
  -2   6  12       13.26       12.43      4.08 o 
  -1   6  12        6.82        6.87      4.62 o 
   0   6  12      430.20      443.12     43.26 o 
   1   6  12      733.57      692.70     24.87 o 
   2   6  12      746.95      647.82     23.58 o 
   3   6  12      585.65      625.76     23.12 o 
   4   6  12       70.46       77.41      6.78 o 
   5   6  12       77.96       78.64      7.11 o 
   6   6  12       32.06       37.02      6.38 o 
  -5   7  12       22.86       21.99      5.35 o 
  -4   7  12      233.20      234.21     13.22 o 
  -3   7  12        1.07       -1.90      4.09 o 
  -2   7  12       63.68       73.60      5.90 o 
  -1   7  12      519.94      476.13     40.83 o 
   0   7  12       69.11       57.50      7.78 o 
   1   7  12       69.90       70.65      9.70 o 
   2   7  12       46.40       42.20      7.02 o 
   3   7  12      239.89      236.89     11.81 o 
   4   7  12      200.84      211.42     13.58 o 
   5   7  12      194.08      208.96     11.15 o 
   6   7  12      244.57      285.03     31.84 o 
  -4   8  12        3.13       -2.80      4.59 o 
  -3   8  12      283.61      299.14     21.37 o 
  -2   8  12      183.46      210.83     19.32 o 
  -1   8  12        0.64       -0.47      5.77 o 
   0   8  12        0.46       -1.92      5.75 o 
   1   8  12      112.85      123.95      8.87 o 
   2   8  12      225.14      227.65     11.80 o 
   3   8  12      228.81      241.61     12.17 o 
   4   8  12       12.60        9.65      6.49 o 
   5   8  12      146.19      150.75     11.36 o 
  -2   9  12      101.66      113.15     23.82 o 
  -1   9  12      131.17      133.43     11.22 o 
   0   9  12      212.18      218.37     20.29 o 
   1   9  12      215.10      231.97     42.77 o 
   2   9  12       42.41       38.51      6.82 o 
   3   9  12       43.31       45.70      7.00 o 
   0  -5  13      193.91      208.75     18.71 o 
   1  -5  13       13.75        9.93      6.43 o 
  -3  -4  13       10.24       24.54     10.45 o 
  -2  -4  13        1.50        3.40      9.23 o 
  -1  -4  13       87.73       93.81     13.12 o 
   0  -4  13      142.55      144.84     14.82 o 
   1  -4  13       59.70       73.45     21.39 o 
   2  -4  13        3.36        8.93      9.84 o 
   3  -4  13      252.91      283.42     15.55 o 
   4  -4  13       38.21       44.88      5.82 o 
  -4  -3  13        1.07       -2.34      9.23 o 
  -3  -3  13       34.74       55.65     10.94 o 
  -2  -3  13        3.06        5.10      8.75 o 
  -1  -3  13      364.05      372.30     26.00 o 
   0  -3  13      266.53      254.68     19.93 o 
   1  -3  13        9.85       13.22      5.15 o 
   2  -3  13      309.46      350.68     19.56 o 
   3  -3  13       33.84       33.65      4.98 o 
   4  -3  13      116.49      113.36      7.22 o 
   5  -3  13       62.03       59.78      6.87 o 
  -5  -2  13       17.68       29.20      7.76 o 
  -4  -2  13      111.72      132.70     10.94 o 
  -3  -2  13       14.80       11.69      5.95 o 
  -2  -2  13      542.35      548.90     26.05 o 
  -1  -2  13      290.21      300.61     21.87 o 
   0  -2  13       46.87       35.24      8.51 o 
   1  -2  13       16.83       20.49      5.01 o 
   2  -2  13      260.55      268.28     21.60 o 
   3  -2  13      532.51      501.34     19.08 o 
   4  -2  13      127.13      111.35      8.50 o 
   5  -2  13      212.67      191.09     14.70 o 
   6  -2  13       20.37       16.57      5.95 o 
  -5  -1  13       49.73       65.63      8.35 o 
  -4  -1  13       46.22       56.46     11.06 o 
  -3  -1  13      289.83      281.27     16.22 o 
  -2  -1  13      183.86      172.98     11.59 o 
  -1  -1  13      358.55      343.05     17.75 o 
   0  -1  13       12.58       14.58      7.29 o 
   1  -1  13      266.35      258.99     13.42 o 
   2  -1  13      761.58      741.62     25.79 o 
   3  -1  13      143.98      124.90     10.60 o 
   4  -1  13      135.08      129.64      9.19 o 
   5  -1  13        2.66        2.43      4.29 o 
   6  -1  13      398.49      362.96     33.29 o 
  -6   0  13      103.06      134.52     26.12 o 
  -5   0  13       17.17       18.45     10.33 o 
  -4   0  13       20.64       24.49     20.78 o 
  -3   0  13      103.64      110.82     13.12 o 
  -2   0  13      335.73      350.66     18.13 o 
  -1   0  13      275.14      258.37     14.26 o 
   0   0  13      241.28      257.18     10.67 o 
   1   0  13      175.06      189.73      7.55 o 
   2   0  13      197.05      203.64      9.02 o 
   3   0  13      168.85      182.57      8.53 o 
   4   0  13      163.14      168.06      8.46 o 
   5   0  13      495.89      510.36     18.79 o 
   6   0  13       37.29       32.05      5.61 o 
   7   0  13       17.58       27.18      7.61 o 
  -6   1  13      242.99      277.10     23.82 o 
  -5   1  13       23.20       29.26      7.14 o 
  -4   1  13      295.18      314.60     43.86 o 
  -3   1  13     1715.07     1700.12    126.73 o 
  -2   1  13       10.00        3.01      4.78 o 
  -1   1  13      121.17      119.77      6.75 o 
   0   1  13       19.09       19.58      3.83 o 
   1   1  13      550.53      534.75     18.45 o 
   2   1  13      172.40      189.02      7.63 o 
   3   1  13      285.67      276.20     11.25 o 
   4   1  13      410.77      400.28     15.04 o 
   5   1  13       22.60       24.97      4.27 o 
   6   1  13       50.76       49.17      8.95 o 
   7   1  13        1.00       -2.44      5.47 o 
  -6   2  13        9.48        5.01      6.22 o 
  -5   2  13      200.51      201.91     17.50 o 
  -4   2  13      193.19      213.20     13.31 o 
  -3   2  13       67.67       64.71      7.15 o 
  -2   2  13       11.90        4.75      3.61 o 
  -1   2  13      382.04      382.18     17.62 o 
   0   2  13      600.23      597.01     21.20 o 
   1   2  13      421.22      412.14     13.24 o 
   2   2  13      543.04      532.10     14.69 o 
   3   2  13      230.82      202.72      7.25 o 
   4   2  13       17.14       21.94      3.68 o 
   5   2  13      195.91      206.77     10.03 o 
   6   2  13       38.81       30.67      5.59 o 
   7   2  13      205.67      196.13     16.33 o 
  -6   3  13       24.50        6.97      7.42 o 
  -5   3  13       26.80       24.42      7.18 o 
  -4   3  13      782.25      749.22     45.32 o 
  -3   3  13      252.86      254.02     23.94 o 
  -2   3  13      143.33      136.04      7.27 o 
  -1   3  13     1102.50     1075.55     36.21 o 
   0   3  13      134.90      155.44      7.85 o 
   1   3  13       29.52       31.63      3.55 o 
   2   3  13        3.81        6.51      2.70 o 
   3   3  13      485.82      462.71     13.31 o 
   4   3  13      289.65      306.78     11.38 o 
   5   3  13      121.02      129.46      7.14 o 
   6   3  13      209.16      212.23     10.61 o 
   7   3  13       97.38       94.30     11.63 o 
  -6   4  13      133.11      132.04     11.59 o 
  -5   4  13      409.76      418.45     21.60 o 
  -4   4  13      118.48      121.00      9.98 o 
  -3   4  13       73.19       76.07      7.51 o 
  -2   4  13      605.83      577.29     20.73 o 
  -1   4  13       85.16       72.33      5.49 o 
   0   4  13       19.44       23.18      3.93 o 
   1   4  13      185.40      157.77      9.75 o 
   2   4  13     1073.55     1019.87     26.50 o 
   3   4  13      515.08      524.98     16.81 o 
   4   4  13       98.08       88.55     11.46 o 
   5   4  13        1.46        3.39      4.19 o 
   6   4  13       48.85       54.18      5.81 o 
   7   4  13      100.22      106.77     13.37 o 
  -6   5  13        9.93       10.35      7.35 o 
  -5   5  13       34.75       28.13      9.48 o 
  -4   5  13       58.76       50.10      5.49 o 
  -3   5  13        7.18       10.68      4.19 o 
  -2   5  13        7.49        8.24      4.47 o 
  -1   5  13      422.66      416.08     28.99 o 
   0   5  13      244.97      240.39     10.78 o 
   1   5  13      666.73      650.43     29.72 o 
   2   5  13      228.30      225.84     12.45 o 
   3   5  13       24.93       21.04      5.11 o 
   4   5  13       89.70       98.26      7.29 o 
   5   5  13      154.50      153.41      9.24 o 
   6   5  13      455.45      490.61     19.66 o 
  -5   6  13       69.21       60.76      6.52 o 
  -4   6  13        1.74        0.42      4.35 o 
  -3   6  13      218.50      245.14     11.40 o 
  -2   6  13      175.49      173.40      9.01 o 
  -1   6  13       91.35       92.68      6.52 o 
   0   6  13      372.65      322.85     17.75 o 
   1   6  13      102.68      105.73     14.46 o 
   2   6  13      274.66      274.70     12.45 o 
   3   6  13      206.00      206.20     10.52 o 
   4   6  13      239.78      248.20     12.03 o 
   5   6  13      521.22      566.25     23.54 o 
   6   6  13        3.39        7.33      5.52 o 
  -4   7  13      110.68      119.60     12.95 o 
  -3   7  13      102.57      101.89      7.14 o 
  -2   7  13        7.41        5.96      4.50 o 
  -1   7  13       19.76       11.30     10.09 o 
   0   7  13      206.10      188.83     31.96 o 
   1   7  13      610.53      620.32     33.66 o 
   2   7  13       78.87       72.05      6.80 o 
   3   7  13      159.02      179.48     23.06 o 
   4   7  13      154.07      161.90     13.41 o 
   5   7  13       47.85       67.66      7.20 o 
  -3   8  13      125.66      155.21     39.49 o 
  -2   8  13       28.52       20.47      8.26 o 
  -1   8  13      344.14      375.55     24.54 o 
   0   8  13      193.31      162.63     20.66 o 
   1   8  13       27.76       14.69      6.85 o 
   2   8  13        3.23        0.21      5.66 o 
   3   8  13       15.27       18.37      8.16 o 
   4   8  13      221.28      240.92     12.72 o 
  -1   9  13       32.78       56.92     19.44 o 
   0   9  13       36.88       40.01     14.10 o 
   1   9  13       55.12       64.84      8.87 o 
   2   9  13       31.04       28.07      6.57 o 
  -1  -4  14       24.88       38.64     11.42 o 
   0  -4  14        6.65       11.18      9.48 o 
   1  -4  14       45.92       71.69     11.91 o 
   2  -4  14       63.68       69.41     11.54 o 
  -3  -3  14      201.90      202.92     18.71 o 
  -2  -3  14        3.74       -0.24      8.99 o 
  -1  -3  14       26.41       25.76      9.96 o 
   0  -3  14       24.08       22.11      9.23 o 
   1  -3  14      457.06      464.65     30.62 o 
   2  -3  14      155.43      177.61     11.25 o 
   3  -3  14       37.07       51.24      7.46 o 
   4  -3  14       46.85       49.44      6.05 o 
  -4  -2  14       99.80      108.28     10.10 o 
  -3  -2  14       37.11       25.08      7.38 o 
  -2  -2  14       54.89       49.58     10.94 o 
  -1  -2  14        3.54       -1.94      8.02 o 
   0  -2  14      272.56      285.79     21.63 o 
   1  -2  14       42.84       46.90      9.48 o 
   2  -2  14        2.24       -4.60      4.60 o 
   3  -2  14       43.62       34.88      5.24 o 
   4  -2  14       80.30       78.84      7.81 o 
   5  -2  14      173.67      158.44      8.92 o 
  -5  -1  14       13.67       23.57      9.72 o 
  -4  -1  14      348.27      382.40     20.27 o 
  -3  -1  14      137.45      158.52     11.79 o 
  -2  -1  14       15.16       13.56      6.47 o 
  -1  -1  14      132.79      135.78     10.27 o 
   0  -1  14        5.46        1.70      7.53 o 
   1  -1  14       48.39       49.09      8.51 o 
   2  -1  14        2.78        5.55      3.85 o 
   3  -1  14       50.72       63.00      5.64 o 
   4  -1  14      124.23      142.99     12.80 o 
   5  -1  14       17.38        9.00      6.47 o 
   6  -1  14        9.76        7.70      5.17 o 
  -5   0  14      251.32      300.04     21.51 o 
  -4   0  14        7.62       -1.46      6.08 o 
  -3   0  14        8.53       21.52     11.30 o 
  -2   0  14       68.64       66.56      8.11 o 
  -1   0  14       33.24       42.18      6.71 o 
   0   0  14      261.53      287.90     15.67 o 
   1   0  14      224.34      234.21     12.07 o 
   2   0  14      437.22      436.55     15.93 o 
   3   0  14      294.26      280.17     18.68 o 
   4   0  14       79.85       81.42      6.30 o 
   5   0  14       34.25       47.76      5.63 o 
   6   0  14       53.43       45.04      7.24 o 
  -5   1  14       91.64       98.98      9.66 o 
  -4   1  14       10.28        9.70      6.51 o 
  -3   1  14       65.33       51.05      7.55 o 
  -2   1  14      177.73      195.64     12.26 o 
  -1   1  14      503.41      510.11     24.25 o 
   0   1  14       87.30       93.63      8.72 o 
   1   1  14      166.39      176.97      8.54 o 
   2   1  14        0.03        1.25      3.85 o 
   3   1  14      172.53      195.96      9.15 o 
   4   1  14      104.25      121.54     10.49 o 
   5   1  14      137.20      140.44      7.18 o 
   6   1  14      449.46      426.56     17.20 o 
  -5   2  14      267.86      279.84     34.02 o 
  -4   2  14       81.35       64.69      8.17 o 
  -3   2  14      137.10      159.40     35.85 o 
  -2   2  14      120.99      130.50     10.81 o 
  -1   2  14        1.44        0.63      5.01 o 
   0   2  14      193.46      188.34      9.14 o 
   1   2  14       54.54       57.62      9.06 o 
   2   2  14      568.41      569.00     15.81 o 
   3   2  14      373.75      362.95     11.16 o 
   4   2  14      105.24       99.24      5.73 o 
   5   2  14      161.68      162.90      9.03 o 
   6   2  14        0.21       -0.97      4.97 o 
  -5   3  14       14.95       10.43      9.48 o 
  -4   3  14        1.17        2.31      5.72 o 
  -3   3  14       83.87      114.07      9.53 o 
  -2   3  14       12.59       10.42      3.98 o 
  -1   3  14       22.56       23.24      4.20 o 
   0   3  14      341.49      336.26     13.59 o 
   1   3  14      898.43      896.06     40.08 o 
   2   3  14       81.61       91.77      4.73 o 
   3   3  14        1.88       -2.93      3.47 o 
   4   3  14       18.15       12.68      7.12 o 
   5   3  14      356.82      336.31     14.20 o 
   6   3  14      268.42      296.10     13.37 o 
  -5   4  14        1.67        1.76      6.29 o 
  -4   4  14      115.57      106.90     14.70 o 
  -3   4  14      476.13      479.41     24.53 o 
  -2   4  14      199.86      202.05      9.70 o 
  -1   4  14      292.65      284.37     12.18 o 
   0   4  14      474.12      484.19     26.54 o 
   1   4  14       11.07       12.93      3.95 o 
   2   4  14       81.69       93.01      5.62 o 
   3   4  14      148.98      167.92      7.78 o 
   4   4  14      635.87      651.38     20.78 o 
   5   4  14      271.41      256.92     10.67 o 
   6   4  14        1.73        1.64      5.15 o 
  -5   5  14       65.69       56.97     16.65 o 
  -4   5  14      153.88      139.65     19.32 o 
  -3   5  14       26.22       36.01      7.67 o 
  -2   5  14       41.50       37.11      5.09 o 
  -1   5  14        2.86        6.26      4.04 o 
   0   5  14      196.46      175.74      8.76 o 
   1   5  14      521.53      517.30     24.97 o 
   2   5  14      344.28      346.82     15.93 o 
   3   5  14      392.33      368.24     31.98 o 
   4   5  14       77.79       74.72      6.95 o 
   5   5  14       20.48       20.77      6.06 o 
   6   5  14        5.68        5.58      6.17 o 
  -4   6  14        4.62        4.44      5.60 o 
  -3   6  14       49.93       50.81      5.85 o 
  -2   6  14       76.91       79.36      7.59 o 
  -1   6  14      274.82      272.73     12.21 o 
   0   6  14      280.19      256.26     15.78 o 
   1   6  14        5.04       15.17      7.13 o 
   2   6  14        2.70        6.34     11.54 o 
   3   6  14       18.24       17.71      5.61 o 
   4   6  14      304.98      342.65     17.30 o 
   5   6  14       65.65       76.57      7.69 o 
  -3   7  14       70.15       77.50     15.87 o 
  -2   7  14      338.86      333.85     18.51 o 
  -1   7  14      139.84      131.53     11.40 o 
   0   7  14       49.79       60.70     16.40 o 
   1   7  14       37.35       37.25     23.09 o 
   2   7  14      113.00      108.03     16.40 o 
   3   7  14      464.86      466.67     19.04 o 
   4   7  14       25.34       42.21      6.84 o 
  -2   8  14       14.05       13.01      7.56 o 
  -1   8  14      136.14      127.63     26.61 o 
   0   8  14       60.54       63.53      8.69 o 
   1   8  14      250.55      247.92     16.23 o 
   2   8  14      257.64      274.53     16.72 o 
   3   8  14       23.34        9.60      6.19 o 
  -1  -3  15      346.59      338.28     25.27 o 
   0  -3  15       25.89       22.60     10.21 o 
   1  -3  15        8.21       13.12      9.72 o 
   2  -3  15        4.66       -3.65      8.51 o 
  -2  -2  15      122.05      141.68     15.55 o 
  -1  -2  15      111.27      105.47     12.88 o 
   0  -2  15      122.89      112.76     13.85 o 
   1  -2  15      116.70      125.64     13.85 o 
   2  -2  15      206.50      209.97     17.74 o 
   3  -2  15       93.04       89.20     14.70 o 
   4  -2  15       43.84       44.67      7.09 o 
  -3  -1  15        1.92       -1.04      6.88 o 
  -2  -1  15      189.95      195.18     13.08 o 
  -1  -1  15      173.38      188.34     17.01 o 
   0  -1  15      208.61      203.89     17.25 o 
   1  -1  15      236.12      263.92     20.41 o 
   2  -1  15        4.01        0.73      8.02 o 
   3  -1  15      298.73      288.76     12.34 o 
   4  -1  15       49.23       54.88      6.13 o 
   5  -1  15      126.79      144.84     14.82 o 
  -4   0  15        5.58        5.76     13.24 o 
  -3   0  15      369.20      386.26     49.70 o 
  -2   0  15      176.75      188.20     12.64 o 
  -1   0  15       76.66       74.54      8.52 o 
   0   0  15       36.36       59.54     10.45 o 
   1   0  15       55.84       81.17     10.94 o 
   2   0  15      337.92      328.92     30.98 o 
   3   0  15      314.66      304.82     16.31 o 
   4   0  15       52.27       50.58      5.70 o 
   5   0  15      150.66      162.78     12.30 o 
  -4   1  15      168.85      177.82     26.25 o 
  -3   1  15       26.66       24.30      7.21 o 
  -2   1  15        1.62        0.42      9.84 o 
  -1   1  15        1.44       -5.72      5.72 o 
   0   1  15      511.17      488.45     23.53 o 
   1   1  15      633.32      649.06     23.12 o 
   2   1  15       27.75       23.78      5.66 o 
   3   1  15       35.54       33.98      4.34 o 
   4   1  15      229.84      246.45      9.87 o 
   5   1  15       91.02      107.64      7.78 o 
  -5   2  15       38.97       28.48      8.18 o 
  -4   2  15       69.00       56.36      8.63 o 
  -3   2  15      378.94      372.60     32.32 o 
  -2   2  15       39.54       47.31      7.33 o 
  -1   2  15      353.07      354.27     18.62 o 
   0   2  15      127.00      141.46     13.69 o 
   1   2  15        6.57       12.96      4.46 o 
   2   2  15       56.56       58.98      5.61 o 
   3   2  15       23.64       30.20      4.05 o 
   4   2  15      257.35      262.93     11.91 o 
   5   2  15      183.09      193.88     10.22 o 
   6   2  15       14.31       14.14      5.66 o 
  -5   3  15       63.61       67.65      9.66 o 
  -4   3  15       76.71       96.33     13.97 o 
  -3   3  15       16.21       26.01      8.26 o 
  -2   3  15      218.73      227.14     13.89 o 
  -1   3  15       71.01       85.95      6.43 o 
   0   3  15      184.71      166.64      8.74 o 
   1   3  15       89.93       83.61      6.34 o 
   2   3  15      188.49      173.17      8.91 o 
   3   3  15      812.67      814.36     24.80 o 
   4   3  15      250.09      249.79     11.50 o 
   5   3  15        4.93       -0.53      4.92 o 
   6   3  15        9.40       11.13      5.92 o 
  -4   4  15       65.62       68.91     15.19 o 
  -3   4  15       51.08       47.16      7.53 o 
  -2   4  15        0.71       -0.41      4.17 o 
  -1   4  15      322.60      304.76     15.36 o 
   0   4  15      137.72      148.84      8.36 o 
   1   4  15      212.29      215.73     10.28 o 
   2   4  15      454.28      488.69     25.76 o 
   3   4  15        0.71        0.61      3.92 o 
   4   4  15       13.18       22.40      4.66 o 
   5   4  15       10.06        3.71      5.07 o 
  -4   5  15        0.59       -5.01      8.51 o 
  -3   5  15      118.47      123.36      7.90 o 
  -2   5  15      338.90      351.70     14.94 o 
  -1   5  15      166.64      171.46     12.00 o 
   0   5  15       78.32       79.94      6.34 o 
   1   5  15      117.70      123.05     21.63 o 
   2   5  15       37.57       50.54     19.56 o 
   3   5  15      155.65      166.58      9.70 o 
   4   5  15       36.49       33.63      6.00 o 
   5   5  15      268.99      292.84     18.50 o 
  -3   6  15      220.16      222.93     11.28 o 
  -2   6  15       68.98       61.60      6.24 o 
  -1   6  15        9.83        4.58      8.26 o 
   0   6  15      124.72      130.23     11.03 o 
   1   6  15      257.16      256.04     21.63 o 
   2   6  15      402.85      399.24     21.56 o 
   3   6  15       23.27       12.87      5.83 o 
   4   6  15      116.57      112.29      9.05 o 
  -2   7  15      112.61      109.20     10.69 o 
  -1   7  15      101.29       93.71     12.15 o 
   0   7  15      318.11      325.83     25.15 o 
   1   7  15      467.30      433.60     36.57 o 
   2   7  15        1.43        3.55      7.49 o 
   3   7  15        0.03       -5.67      7.32 o 
   0   8  15        9.15        7.63      7.89 o 
   1   8  15       68.92       75.84      9.80 o 
   0  -2  16       14.55       29.41     10.45 o 
   1  -2  16      147.40      132.69     14.82 o 
  -2  -1  16       23.16       18.96      9.23 o 
  -1  -1  16        0.65        4.13      8.26 o 
   0  -1  16        5.08       15.31      9.48 o 
   1  -1  16      125.42      114.70     13.85 o 
   2  -1  16      105.16      120.78     13.85 o 
   3  -1  16      206.64      205.59     17.74 o 
  -3   0  16       16.36        5.26      7.55 o 
  -2   0  16        4.01        3.23      7.23 o 
  -1   0  16      252.78      278.01     21.87 o 
   0   0  16       78.38       83.84     11.66 o 
   1   0  16       53.30       45.93      9.96 o 
   2   0  16       66.65       58.57     10.69 o 
   3   0  16       17.54        6.70      5.91 o 
   4   0  16        6.95       14.82      5.28 o 
  -3   1  16        2.07        5.44      6.83 o 
  -2   1  16      126.66      146.99     19.68 o 
  -1   1  16       28.66       42.09      7.88 o 
   0   1  16        0.13        9.47     13.00 o 
   1   1  16        2.01       -1.07      5.01 o 
   2   1  16        4.76       -0.70      5.15 o 
   3   1  16      326.94      329.00     16.32 o 
   4   1  16      169.54      168.17      8.00 o 
  -3   2  16      276.49      290.53     54.19 o 
  -2   2  16       18.34        2.44      6.33 o 
  -1   2  16      196.02      197.77     12.96 o 
   0   2  16       17.66       12.28     17.01 o 
   1   2  16      187.18      196.96      9.77 o 
   2   2  16      388.40      439.56     20.01 o 
   3   2  16       10.90       12.05      5.93 o 
   4   2  16        0.89       -2.43      4.81 o 
   5   2  16       12.08       22.00      8.39 o 
  -4   3  16       16.60       20.17     14.34 o 
  -3   3  16       55.05       60.78     19.81 o 
  -2   3  16      190.38      216.88     13.89 o 
  -1   3  16       99.87      108.72     13.24 o 
   0   3  16      355.85      353.45     14.76 o 
   1   3  16      158.77      172.65     13.54 o 
   2   3  16       27.65       30.49      5.30 o 
   3   3  16       48.58       48.36      9.96 o 
   4   3  16       44.93       43.09      5.81 o 
   5   3  16      457.83      477.49     18.83 o 
  -3   4  16      198.72      198.65     13.52 o 
  -2   4  16        9.70       16.58      6.37 o 
  -1   4  16       13.64        8.17      4.62 o 
   0   4  16        4.01        3.78      4.72 o 
   1   4  16      532.10      528.63     22.81 o 
   2   4  16      152.90      177.77     12.36 o 
   3   4  16      107.92      124.04     11.10 o 
   4   4  16       98.77       95.45      8.28 o 
  -3   5  16       11.65        8.13     11.54 o 
  -2   5  16       28.66       32.40      5.70 o 
  -1   5  16      143.46      140.99      8.43 o 
   0   5  16      400.61      435.24     22.42 o 
   1   5  16       43.48       38.12      8.47 o 
   2   5  16        8.39       -0.13      6.60 o 
   3   5  16       21.84       28.93      8.39 o 
   4   5  16        9.34        5.87      5.76 o 
  -2   6  16      124.95      137.22      8.61 o 
  -1   6  16      157.88      161.26     29.28 o 
   0   6  16       24.88       13.71      8.03 o 
   1   6  16       56.99       68.52      9.20 o 
   2   6  16        9.71        4.21      7.78 o 
   3   6  16      306.24      300.15     17.98 o 
  -1   7  16        2.20        1.93      8.02 o 
   0   7  16       75.29       83.30     10.69 o 
   1   7  16       17.63       15.16     13.12 o 
   2   7  16      172.23      174.91     26.73 o 
  -1   0  17        6.55       -6.08      8.99 o 
   0   0  17       25.21       24.06     10.21 o 
   1   0  17      150.04      168.66     16.28 o 
   2   0  17       65.53       44.23     10.94 o 
  -2   1  17      123.82      121.28     20.66 o 
  -1   1  17      104.96      105.79     10.27 o 
   0   1  17       51.87       55.65     11.18 o 
   1   1  17       36.13       39.13      9.96 o 
   2   1  17       33.71       39.75      8.75 o 
   3   1  17        4.81        1.48      6.93 o 
  -2   2  17        2.57        1.51      6.87 o 
  -1   2  17       78.67       93.16     14.70 o 
   0   2  17       37.25       45.94      8.63 o 
   1   2  17      166.09      181.85     10.98 o 
   2   2  17       80.72       61.49      7.38 o 
   3   2  17      246.52      261.77     19.68 o 
  -2   3  17      112.84      128.65     11.42 o 
  -1   3  17       27.07       22.81      7.14 o 
   0   3  17      260.47      286.69     33.42 o 
   1   3  17       70.27       86.49     15.98 o 
   2   3  17      162.38      163.31     15.07 o 
   3   3  17      168.22      186.88     16.53 o 
  -2   4  17       78.48       72.30      9.02 o 
  -1   4  17      357.48      394.40     20.77 o 
   0   4  17       26.69       30.06      5.54 o 
   1   4  17       62.48       70.82      9.24 o 
   2   4  17       24.01       20.78      7.91 o 
   3   4  17      338.63      332.77     34.63 o 
  -1   5  17        0.49       -2.43      4.89 o 
   0   5  17        5.18       15.80      7.87 o 
   1   5  17       90.23       89.28     10.47 o 
   2   5  17      186.49      159.90     15.07 o 
   0   6  17       44.79       20.90     17.01 o 
   1   6  17      450.89      440.05     60.03 o 
                                                 
